# Supplementary material for: Dimethyl[(E)-(2-nitromethylidene-1,3-dithiolan-4-yl)methyl]amine
Source: Acta Crystallogr Sect E Struct Rep Online. 2012 May 16;68(Pt 6):o1749. doi: 10.1107/S1600536812021307 (PMC3379336; doi:10.1107/S1600536812021307)
Supplement: Supplementary file 2 [file e-68-o1749-Isup2.hkl]

# 
# h,k,l, Fc-squared, Fo-squared, sigma(Fo-squared) and status flag 
# 
data_I
_shelx_title ' shelx in P2(1)2(1)2(1)' 
_shelx_refln_list_code          4 
_shelx_F_calc_maximum      116.37 
_exptl_crystal_F_000       464.00 
_reflns_d_resolution_high  0.7618 
 
loop_ 
 _symmetry_equiv_pos_as_xyz 
 'x, y, z' 
 '-x+1/2, -y, z+1/2' 
 '-x, y+1/2, -z+1/2' 
 'x+1/2, -y+1/2, -z' 
 
_cell_length_a     5.9271 
_cell_length_b    11.2412 
_cell_length_c    14.8996 
_cell_angle_alpha  90.000 
_cell_angle_beta   90.000 
_cell_angle_gamma  90.000 
 
_shelx_F_squared_multiplier     1.000 
 
loop_ 
 _refln_index_h 
 _refln_index_k 
 _refln_index_l 
 _refln_F_squared_calc 
 _refln_F_squared_meas 
 _refln_F_squared_sigma 
 _refln_observed_status 
   2   0   0      341.36      310.08      8.61 o 
   4   0   0      132.84      118.90     10.94 o 
   6   0   0      161.69      206.78     64.04 o 
   1   1   0       88.83       94.66      1.64 o 
   2   1   0       37.49       34.13      3.22 o 
   3   1   0     2187.89     2184.04     32.03 o 
   4   1   0       17.58       19.64      2.48 o 
   5   1   0      590.00      596.04     14.11 o 
   6   1   0       39.57       27.08     11.84 o 
   7   1   0        2.97        9.01      4.91 o 
   0   2   0     6630.12     6834.66     92.53 o 
   1   2   0     1560.23     1494.68     20.23 o 
   2   2   0      650.04      628.99      9.64 o 
   3   2   0     4419.23     4544.90     37.72 o 
   4   2   0        7.20       10.69      1.50 o 
   5   2   0        0.93        2.55      1.53 o 
   6   2   0        2.10        5.91      4.65 o 
   7   2   0      308.12      271.62     72.58 o 
   1   3   0      736.23      693.32      7.10 o 
   2   3   0      431.21      381.48      7.48 o 
   3   3   0       41.63       52.23      5.00 o 
   4   3   0       41.23       49.04      4.46 o 
   5   3   0      487.27      472.47      9.67 o 
   6   3   0        1.50        6.46      8.24 o 
   7   3   0       72.59       59.24     24.67 o 
   0   4   0     2134.10     1993.70     55.13 o 
   1   4   0      444.55      479.34      8.70 o 
   2   4   0       43.64       39.70      3.64 o 
   3   4   0      988.96      971.29     13.50 o 
   4   4   0      276.93      235.92      8.46 o 
   5   4   0       48.16       29.94      6.89 o 
   6   4   0        0.51        4.55      7.78 o 
   7   4   0        0.71        3.70      6.82 o 
   1   5   0      398.60      398.77      9.45 o 
   2   5   0      576.89      563.16      9.15 o 
   3   5   0      514.14      506.95     24.84 o 
   4   5   0       61.87       52.62      8.46 o 
   5   5   0      936.38      869.36     37.30 o 
   6   5   0       18.08       26.84     10.55 o 
   7   5   0       52.30       35.27     19.78 o 
   0   6   0        0.08        8.34      2.87 o 
   1   6   0      266.55      274.25      8.93 o 
   2   6   0      384.80      401.21     10.81 o 
   3   6   0      604.05      620.17     25.27 o 
   4   6   0      107.79       98.13     18.26 o 
   5   6   0       10.27       14.22      5.93 o 
   6   6   0       38.43       47.01     16.47 o 
   7   6   0      290.29      282.17     70.51 o 
   1   7   0        0.32        5.54      2.50 o 
   2   7   0     1288.78     1275.73     26.52 o 
   3   7   0     1187.78     1140.09     22.31 o 
   4   7   0       33.62       32.03      7.88 o 
   5   7   0      176.41      177.78     22.02 o 
   6   7   0       58.00       53.62     18.59 o 
   0   8   0     2731.11     2527.33     70.72 o 
   1   8   0      194.21      240.17     23.76 o 
   2   8   0        5.32        8.06      2.96 o 
   3   8   0       52.31       42.66      5.75 o 
   4   8   0      243.52      242.65     12.22 o 
   5   8   0       16.77       19.38      7.04 o 
   6   8   0        3.03        4.74      9.30 o 
   1   9   0      174.15      193.79     22.30 o 
   2   9   0      330.68      358.45     22.74 o 
   3   9   0     1027.95     1056.48     23.35 o 
   4   9   0       95.47       90.51     17.38 o 
   5   9   0      870.01      966.09     48.31 o 
   6   9   0      129.02      125.42     57.63 o 
   0  10   0     1231.10     1221.87     35.76 o 
   1  10   0       36.92       48.43      7.66 o 
   2  10   0      207.22      209.59     20.59 o 
   3  10   0      223.39      232.38     19.77 o 
   4  10   0      250.11      248.85     26.31 o 
   5  10   0        5.78       18.13      9.55 o 
   1  11   0       89.99      111.24     14.50 o 
   2  11   0      410.07      430.41     19.81 o 
   3  11   0       17.72       22.00      5.83 o 
   4  11   0       28.27       31.13      9.76 o 
   5  11   0      127.13       90.55     33.49 o 
   0  12   0     1641.13     1662.13     37.73 o 
   1  12   0      190.64      198.42     16.44 o 
   2  12   0      105.28       91.08     17.42 o 
   3  12   0      242.54      214.59     40.62 o 
   4  12   0        7.39       12.35      5.48 o 
   1  13   0      292.65      301.06     31.65 o 
   2  13   0       17.45       13.78      5.68 o 
   3  13   0      134.15      103.47     26.23 o 
   0  14   0      437.62      480.04     44.36 o 
   1  14   0      396.92      434.11     21.00 o 
   2  14   0        8.48       12.89      5.05 o 
   1   0   1        0.86        3.78      0.91 o 
   2   0   1     1367.26     1261.01     10.43 o 
   3   0   1        4.49        8.44      1.22 o 
   4   0   1     3490.66     3609.67     48.86 o 
   5   0   1       20.07       21.85      4.04 o 
   6   0   1      575.86      594.38     19.44 o 
   7   0   1        4.21        7.03      7.33 o 
  -7   1   1       87.28       83.49     27.20 o 
  -6   1   1      325.30      333.75     17.72 o 
  -5   1   1      316.36      286.38     18.14 o 
  -4   1   1      917.25      906.02     15.31 o 
  -3   1   1     1058.35     1065.22     15.79 o 
  -2   1   1     1583.17     1623.52      8.88 o 
  -1   1   1     1516.70     1419.87     11.18 o 
   0   1   1       16.55       15.14      1.75 o 
   1   1   1     1515.92     1456.61      9.10 o 
   2   1   1     1549.77     1589.09     13.47 o 
   3   1   1     1047.89     1009.60     13.56 o 
   4   1   1      897.79      891.05     13.41 o 
   5   1   1      316.29      292.42      5.98 o 
   6   1   1      321.84      324.69     18.18 o 
   7   1   1       88.20       62.23     29.95 o 
  -7   2   1      100.07       95.85     41.60 o 
  -6   2   1       36.22       40.41     10.84 o 
  -5   2   1       77.23       87.29     15.87 o 
  -4   2   1      123.34      120.72      3.52 o 
  -3   2   1     3054.95     3073.06     29.53 o 
  -2   2   1      169.41      151.90      3.49 o 
  -1   2   1     4393.02     4409.38     31.04 o 
   0   2   1     1237.54     1164.21      9.85 o 
   1   2   1     4496.02     4306.71    124.86 o 
   2   2   1      163.89      142.11      4.50 o 
   3   2   1     3030.83     2934.38     60.59 o 
   4   2   1      122.76      118.93      9.28 o 
   5   2   1       77.29       77.93      8.87 o 
   6   2   1       34.77       24.08     13.39 o 
   7   2   1      102.56       92.47     25.39 o 
  -7   3   1       62.94       71.91     20.87 o 
  -6   3   1      466.95      505.26     35.26 o 
  -5   3   1       72.22       71.46      3.42 o 
  -4   3   1       79.91       69.47      5.30 o 
  -3   3   1       89.85       91.33      6.03 o 
  -2   3   1      783.48      818.98     10.08 o 
  -1   3   1     1306.48     1243.11      9.21 o 
   0   3   1       23.39       30.38      2.73 o 
   1   3   1     1298.55     1205.84     13.08 o 
   2   3   1      785.36      808.60     11.76 o 
   3   3   1       87.57       95.09      6.31 o 
   4   3   1       83.47       76.50      5.16 o 
   5   3   1       71.71       79.26      9.95 o 
   6   3   1      464.87      518.27     45.67 o 
   7   3   1       64.33       48.85     26.11 o 
  -7   4   1       13.27       10.59      8.75 o 
  -6   4   1      202.80      204.29     40.90 o 
  -5   4   1       70.54       66.41     11.40 o 
  -4   4   1      977.03      969.06     15.83 o 
  -3   4   1      161.96      160.14      8.12 o 
  -2   4   1      157.71      172.39      5.94 o 
  -1   4   1      242.23      264.81      5.53 o 
   0   4   1     1383.28     1449.12     15.90 o 
   1   4   1      241.83      265.85      5.78 o 
   2   4   1      157.47      167.53      6.15 o 
   3   4   1      162.51      170.50     10.65 o 
   4   4   1      992.22      941.35     22.25 o 
   5   4   1       70.53       54.41      7.28 o 
   6   4   1      210.57      203.06     64.05 o 
   7   4   1       13.86       13.08      7.97 o 
  -7   5   1       14.68       22.99     13.76 o 
  -6   5   1       98.01       85.44     28.87 o 
  -5   5   1      139.03      136.51     11.35 o 
  -4   5   1      179.66      182.07      8.11 o 
  -3   5   1      587.59      594.35     11.71 o 
  -2   5   1      648.20      618.58     10.95 o 
  -1   5   1     1748.77     1669.56     29.05 o 
   0   5   1     2937.98     3364.24     18.76 o 
   1   5   1     1720.79     1725.15     21.14 o 
   2   5   1      660.11      633.70     16.38 o 
   3   5   1      592.82      622.44     17.59 o 
   4   5   1      181.68      180.34     11.10 o 
   5   5   1      137.56      109.73     12.84 o 
   6   5   1       98.51       86.18     30.64 o 
   7   5   1       14.33       19.73     15.07 o 
  -7   6   1      169.12       84.29     48.17 o 
  -6   6   1        6.56        6.33      4.70 o 
  -5   6   1       18.92       15.52      4.57 o 
  -4   6   1        1.51        1.41      1.13 o 
  -3   6   1     1274.89     1263.72     30.61 o 
  -2   6   1      264.86      279.14      7.92 o 
  -1   6   1     1555.01     1496.62     25.94 o 
   0   6   1      537.98      567.37     10.95 o 
   1   6   1     1556.91     1525.72     23.10 o 
   2   6   1      255.05      258.08     11.08 o 
   3   6   1     1293.31     1263.99     26.39 o 
   4   6   1        0.89        5.33      4.24 o 
   5   6   1       18.36       25.14      8.07 o 
   6   6   1        7.14       19.44     11.73 o 
   7   6   1      168.53       99.62     46.05 o 
  -6   7   1      426.18      414.55     27.98 o 
  -5   7   1      108.47      118.13     14.42 o 
  -4   7   1      341.42      360.00     15.78 o 
  -3   7   1      260.40      283.17     10.17 o 
  -2   7   1     1189.76     1188.90     26.05 o 
  -1   7   1      889.81      890.84     19.44 o 
   0   7   1     1220.55     1349.96     19.17 o 
   1   7   1      915.27      929.15     14.82 o 
   2   7   1     1190.32     1247.92     25.76 o 
   3   7   1      264.52      295.71     19.71 o 
   4   7   1      335.29      344.94     13.45 o 
   5   7   1      107.61      111.40     23.95 o 
   6   7   1      428.49      448.51     44.77 o 
  -6   8   1      144.89      102.49     34.64 o 
  -5   8   1       26.00       21.12      7.97 o 
  -4   8   1     1321.77     1474.34     33.40 o 
  -3   8   1      258.86      247.64     12.04 o 
  -2   8   1      358.11      345.48     25.94 o 
  -1   8   1      791.51      810.85     18.12 o 
   0   8   1      166.41      186.49     13.76 o 
   1   8   1      771.41      795.21     17.69 o 
   2   8   1      359.06      338.14     23.32 o 
   3   8   1      258.91      226.74     30.99 o 
   4   8   1     1326.32     1465.71     44.68 o 
   5   8   1       26.50       22.96      7.09 o 
   6   8   1      140.86       98.83     39.91 o 
  -6   9   1      102.22       79.83     27.03 o 
  -5   9   1       80.49       73.61     20.82 o 
  -4   9   1        0.68        9.85      4.26 o 
  -3   9   1       11.27       11.44      3.07 o 
  -2   9   1       75.96       80.15     12.50 o 
  -1   9   1      935.71      884.37     19.87 o 
   0   9   1       86.61       94.43     10.90 o 
   1   9   1      936.28      876.10     24.36 o 
   2   9   1       74.73       83.89     12.72 o 
   3   9   1       13.44       15.74      6.19 o 
   4   9   1        0.61        4.69      3.79 o 
   5   9   1       80.89       76.32     22.79 o 
   6   9   1       99.23      107.44     33.64 o 
  -5  10   1        4.44       18.46      6.04 o 
  -4  10   1      374.61      395.49     17.40 o 
  -3  10   1      265.75      268.33     16.83 o 
  -2  10   1     1087.43     1139.02     20.38 o 
  -1  10   1      643.29      614.64     19.14 o 
   0  10   1        4.40        4.31      4.47 o 
   1  10   1      645.66      631.89     19.44 o 
   2  10   1     1097.64     1102.47     18.63 o 
   3  10   1      258.62      291.15     25.58 o 
   4  10   1      370.97      369.63     17.45 o 
   5  10   1        4.06        5.68      5.03 o 
  -5  11   1       27.79       23.09      9.90 o 
  -4  11   1       24.47       25.04      9.90 o 
  -3  11   1       30.78       34.18      8.54 o 
  -2  11   1      222.90      221.08     28.82 o 
  -1  11   1      159.64      171.69     22.77 o 
   0  11   1        3.84        6.39      3.59 o 
   1  11   1      162.27      187.28     20.28 o 
   2  11   1      219.25      230.08     20.45 o 
   3  11   1       31.27       35.42      8.41 o 
   4  11   1       26.44       29.63      7.50 o 
   5  11   1       27.82       25.58     13.92 o 
  -4  12   1      337.18      365.88     31.93 o 
  -3  12   1       80.89       64.34     13.35 o 
  -2  12   1        7.48        9.30      4.86 o 
  -1  12   1      488.73      480.66     26.80 o 
   0  12   1       34.87       33.49      9.15 o 
   1  12   1      491.08      482.20     21.80 o 
   2  12   1        7.57       17.20      5.35 o 
   3  12   1       79.25       52.49     12.99 o 
   4  12   1      339.25      327.84     22.47 o 
  -3  13   1      211.85      146.56     34.14 o 
  -2  13   1      116.29      103.33     25.99 o 
  -1  13   1      304.18      308.18     32.93 o 
   0  13   1      175.03      242.73     25.88 o 
   1  13   1      309.32      289.87     28.80 o 
   2  13   1      114.81      100.90     20.64 o 
   3  13   1      209.67      241.34     43.71 o 
  -2  14   1      222.77      197.95     20.72 o 
  -1  14   1       75.40       47.47     15.44 o 
   0  14   1        9.63        8.01      5.25 o 
   1  14   1       78.53       48.05     13.47 o 
   2  14   1      216.41      210.54     24.34 o 
   0   0   2     4668.63     4833.02     52.85 o 
   1   0   2     8200.99     8272.69     61.21 o 
   2   0   2        7.58        8.89      1.31 o 
   3   0   2      396.67      408.29     12.73 o 
   4   0   2      281.97      246.73     13.91 o 
   5   0   2       10.70       17.02      4.62 o 
   6   0   2        2.44        5.72      3.44 o 
   7   0   2       22.35       23.13     13.82 o 
  -7   1   2       79.08       67.35     26.17 o 
  -6   1   2       27.98       21.28      6.06 o 
  -5   1   2      963.96      958.26     25.61 o 
  -4   1   2      260.36      249.97     13.49 o 
  -3   1   2     1105.69     1113.79     12.35 o 
  -2   1   2     2279.81     2250.25     18.02 o 
  -1   1   2     1912.53     1884.94     23.05 o 
   0   1   2      140.09      112.23      2.31 o 
   1   1   2     1943.22     1912.68     13.43 o 
   2   1   2     2252.08     2300.63     30.44 o 
   3   1   2     1121.95     1140.21     13.13 o 
   4   1   2      264.70      250.76      8.14 o 
   5   1   2      956.58      706.38    118.89 o 
   6   1   2       26.28       21.13      6.75 o 
   7   1   2       77.51       56.07     26.12 o 
  -7   2   2      240.03      213.05     64.00 o 
  -6   2   2       55.65       49.56     13.77 o 
  -5   2   2      117.57      144.07     20.00 o 
  -4   2   2       65.31       65.20      5.79 o 
  -3   2   2     1827.62     1743.37     20.08 o 
  -2   2   2     1573.11     1523.99     15.56 o 
  -1   2   2     5716.43     5668.25     29.69 o 
   0   2   2     3806.75     3837.02     23.31 o 
   1   2   2     5766.46     5688.18     45.59 o 
   2   2   2     1587.43     1568.02     14.12 o 
   3   2   2     1832.04     1768.42     21.96 o 
   4   2   2       66.96       70.06      7.72 o 
   5   2   2      118.16      126.56      5.95 o 
   6   2   2       54.07       59.45     20.36 o 
   7   2   2      235.59      210.39     68.65 o 
  -7   3   2       45.17       18.29     12.61 o 
  -6   3   2       90.78       78.58     22.34 o 
  -5   3   2      460.38      465.58     13.07 o 
  -4   3   2        4.60        4.23      1.02 o 
  -3   3   2      516.76      537.95      7.89 o 
  -2   3   2      820.48      785.08      7.92 o 
  -1   3   2      681.36      674.53      6.34 o 
   0   3   2     2682.07     2592.80     24.04 o 
   1   3   2      675.23      662.03      8.15 o 
   2   3   2      799.40      759.65     12.34 o 
   3   3   2      502.11      505.89     10.95 o 
   4   3   2        4.78        4.61      2.13 o 
   5   3   2      453.85      458.85     18.90 o 
   6   3   2       87.78       90.59     28.38 o 
   7   3   2       44.81       46.04     18.23 o 
  -7   4   2        0.04        3.43      6.68 o 
  -6   4   2       90.78       79.41     21.59 o 
  -5   4   2      191.55      161.86     19.72 o 
  -4   4   2      199.18      184.41      7.64 o 
  -3   4   2       71.09       79.15      8.45 o 
  -2   4   2      147.93      149.38      6.39 o 
  -1   4   2      323.68      305.93      6.56 o 
   0   4   2    11718.13    11108.66    226.42 o 
   1   4   2      323.75      310.99      6.64 o 
   2   4   2      141.97      141.61      6.34 o 
   3   4   2       74.72       88.48      9.76 o 
   4   4   2      197.56      184.92      7.93 o 
   5   4   2      190.64      180.32     15.65 o 
   6   4   2       90.80       73.18     23.18 o 
   7   4   2        0.03       12.65      6.61 o 
  -7   5   2       56.98       30.12     19.77 o 
  -6   5   2      231.84      240.08     18.19 o 
  -5   5   2      645.59      654.01     21.31 o 
  -4   5   2      182.38      156.84     10.95 o 
  -3   5   2      273.10      279.82      9.57 o 
  -2   5   2      995.32      923.65     26.61 o 
  -1   5   2      773.83      755.11     13.31 o 
   0   5   2       75.48       71.54      6.58 o 
   1   5   2      775.69      787.31     15.27 o 
   2   5   2      995.19     1002.20     20.86 o 
   3   5   2      264.99      296.59     13.39 o 
   4   5   2      180.77      179.89     11.63 o 
   5   5   2      644.25      674.13     35.33 o 
   6   5   2      233.27      256.62     25.79 o 
   7   5   2       58.22       45.05     22.06 o 
  -7   6   2      227.02      174.96     76.02 o 
  -6   6   2       36.71       25.30     10.02 o 
  -5   6   2        3.89        6.16      3.64 o 
  -4   6   2      759.29      721.54     18.46 o 
  -3   6   2     1176.50     1180.84     23.69 o 
  -2   6   2      305.62      304.33      8.78 o 
  -1   6   2     1583.57     1662.39     24.08 o 
   0   6   2      696.06      721.50     14.01 o 
   1   6   2     1575.15     1667.23     31.98 o 
   2   6   2      306.09      314.12     14.89 o 
   3   6   2     1174.16     1171.28     33.76 o 
   4   6   2      750.24      773.19     23.18 o 
   5   6   2        5.04        9.36      5.23 o 
   6   6   2       35.48       30.77     13.40 o 
   7   6   2      228.16      151.00     68.19 o 
  -6   7   2       37.24       25.79     10.98 o 
  -5   7   2      330.26      375.20     23.01 o 
  -4   7   2       33.16       27.37      6.91 o 
  -3   7   2      180.67      162.50     12.56 o 
  -2   7   2     1002.16      933.15     29.18 o 
  -1   7   2       66.77       83.43     11.44 o 
   0   7   2        1.34        9.86      2.76 o 
   1   7   2       67.95       73.42      9.83 o 
   2   7   2     1018.25      937.42     21.62 o 
   3   7   2      174.38      185.89     21.28 o 
   4   7   2       33.77       31.64      5.87 o 
   5   7   2      334.05      379.63     17.42 o 
   6   7   2       37.07       27.93      9.40 o 
  -6   8   2        0.72       11.24      5.04 o 
  -5   8   2      321.47      343.81     24.87 o 
  -4   8   2       76.04       79.59     13.79 o 
  -3   8   2      801.15      821.62     21.27 o 
  -2   8   2      483.92      448.78     20.43 o 
  -1   8   2      148.48      167.29     15.62 o 
   0   8   2     4821.26     5022.93     59.43 o 
   1   8   2      153.65      154.12     12.07 o 
   2   8   2      484.89      480.25     11.88 o 
   3   8   2      798.25      822.69     23.57 o 
   4   8   2       79.43       68.09     14.01 o 
   5   8   2      318.36      341.61     29.38 o 
   6   8   2        0.77        2.33      4.77 o 
  -6   9   2       46.31       30.70     13.26 o 
  -5   9   2      487.30      502.52     27.53 o 
  -4   9   2       57.96       64.96     16.01 o 
  -3   9   2      306.03      311.56     23.68 o 
  -2   9   2      268.46      317.05     33.20 o 
  -1   9   2      310.29      337.64     16.25 o 
   0   9   2       81.06       88.75     12.35 o 
   1   9   2      303.18      326.23     12.30 o 
   2   9   2      258.17      241.25     17.09 o 
   3   9   2      308.49      356.07     50.43 o 
   4   9   2       63.57       68.50     14.97 o 
   5   9   2      498.49      520.53     32.48 o 
   6   9   2       48.64       35.68     13.04 o 
  -5  10   2       72.27       72.21     19.30 o 
  -4  10   2       55.20       48.41     12.32 o 
  -3  10   2      520.52      525.42     27.07 o 
  -2  10   2      373.11      366.89     18.91 o 
  -1  10   2      137.47      143.47     17.97 o 
   0  10   2      453.49      434.75     16.05 o 
   1  10   2      143.68      154.60     19.11 o 
   2  10   2      364.81      365.13     24.70 o 
   3  10   2      523.20      521.94     23.06 o 
   4  10   2       53.73       44.15     11.36 o 
   5  10   2       73.42       49.08     20.70 o 
  -5  11   2       77.37       41.04     21.23 o 
  -4  11   2      102.52       92.02     27.09 o 
  -3  11   2       40.53       43.18     12.86 o 
  -2  11   2      556.01      541.04     17.85 o 
  -1  11   2       45.82       68.99     12.28 o 
   0  11   2       26.57       41.98      9.28 o 
   1  11   2       46.54       58.90     10.18 o 
   2  11   2      558.09      555.97     16.02 o 
   3  11   2       40.45       31.90      7.69 o 
   4  11   2      101.89       82.46     24.92 o 
   5  11   2       73.70       38.60     12.89 o 
  -4  12   2       23.51       15.66      8.53 o 
  -3  12   2       20.97       25.31      8.24 o 
  -2  12   2      126.30      120.22     19.25 o 
  -1  12   2      169.80      206.76     20.69 o 
   0  12   2      463.57      503.19     18.21 o 
   1  12   2      168.51      168.56     21.88 o 
   2  12   2      125.09      110.86     18.76 o 
   3  12   2       21.83       18.90      5.14 o 
   4  12   2       24.93       19.74      6.62 o 
  -3  13   2      103.36       73.69     25.18 o 
  -2  13   2       52.93       46.98     11.44 o 
  -1  13   2       84.62       78.00     18.82 o 
   0  13   2      191.30      203.10     14.74 o 
   1  13   2       83.88       72.36     18.03 o 
   2  13   2       51.96       44.49     11.34 o 
   3  13   2      104.57       71.11     19.98 o 
  -2  14   2      114.71       86.97     28.74 o 
  -1  14   2      185.11      159.76     37.80 o 
   0  14   2      265.95      270.63     34.61 o 
   1  14   2      188.66      180.65     22.49 o 
   2  14   2      118.87       86.39     21.44 o 
   1   0   3     5147.54     4870.65     25.83 o 
   2   0   3      656.18      428.55     71.42 o 
   3   0   3     1231.44     1237.11     15.45 o 
   4   0   3      642.30      612.16     19.68 o 
   5   0   3       17.06       19.33      3.76 o 
   6   0   3      257.45      260.37     10.47 o 
   7   0   3        0.38        5.37      7.20 o 
  -7   1   3       25.59       19.93     19.79 o 
  -6   1   3      274.19      291.98     13.60 o 
  -5   1   3       19.46       18.74      4.84 o 
  -4   1   3     1191.01     1189.20     25.02 o 
  -3   1   3      135.98      144.05      5.73 o 
  -2   1   3     1466.16     1448.43     12.42 o 
  -1   1   3    13541.61    13750.11    112.79 o 
   0   1   3     1808.22     1810.85     16.42 o 
   1   1   3    13453.17    13666.75     68.82 o 
   2   1   3     1466.39     1390.75     27.15 o 
   3   1   3      132.06      138.38      4.59 o 
   4   1   3     1192.02     1120.32     45.81 o 
   5   1   3       20.10       24.38      5.61 o 
   6   1   3      260.72      261.72     35.88 o 
   7   1   3       25.47       13.00     14.20 o 
  -7   2   3      154.80      133.08     41.26 o 
  -6   2   3       35.74       42.86      9.48 o 
  -5   2   3       71.51       60.93     10.85 o 
  -4   2   3      543.06      528.27     15.05 o 
  -3   2   3      232.40      217.50      4.85 o 
  -2   2   3      119.40      126.05      3.90 o 
  -1   2   3     2564.98     2505.61     24.58 o 
   0   2   3      452.34      428.22      5.01 o 
   1   2   3     2540.80     2476.74     18.24 o 
   2   2   3      129.39      136.24      3.98 o 
   3   2   3      226.70      203.37      8.62 o 
   4   2   3      548.05      568.80     29.79 o 
   5   2   3       71.59       58.72      6.69 o 
   6   2   3       32.29       24.93     13.56 o 
   7   2   3      155.23      104.66     52.44 o 
  -7   3   3      111.47      108.28     40.88 o 
  -6   3   3      452.53      454.04     18.97 o 
  -5   3   3       29.94       31.40      6.62 o 
  -4   3   3      579.29      532.97     10.98 o 
  -3   3   3      121.19      106.73      5.47 o 
  -2   3   3     2262.72     2293.14     23.54 o 
  -1   3   3      367.76      361.66      6.12 o 
   0   3   3        0.07        4.04      1.69 o 
   1   3   3      351.00      343.99      7.47 o 
   2   3   3     2259.26     2307.30     45.60 o 
   3   3   3      115.40      104.90     10.00 o 
   4   3   3      580.07      531.70     24.12 o 
   5   3   3       29.96       34.18      7.78 o 
   6   3   3      446.39      507.78     28.68 o 
   7   3   3      110.51       72.76     36.13 o 
  -7   4   3       34.21       29.72     18.93 o 
  -6   4   3       38.61       34.05     10.90 o 
  -5   4   3       22.50       20.74      5.28 o 
  -4   4   3     1367.25     1374.86     22.79 o 
  -3   4   3       61.00       67.41      5.21 o 
  -2   4   3      800.09      815.02     10.82 o 
  -1   4   3     1452.58     1506.31     10.65 o 
   0   4   3      693.93      652.24     11.37 o 
   1   4   3     1426.57     1505.57     18.71 o 
   2   4   3      805.36      852.68     14.93 o 
   3   4   3       58.85       74.94     10.38 o 
   4   4   3     1375.91     1335.72     42.79 o 
   5   4   3       21.32       25.21      9.68 o 
   6   4   3       38.70       36.82     11.09 o 
   7   4   3       35.00       23.42     16.41 o 
  -7   5   3        2.70        1.36      9.09 o 
  -6   5   3       94.26      104.45     35.39 o 
  -5   5   3        1.61        3.33      3.91 o 
  -4   5   3      800.68      833.53     18.66 o 
  -3   5   3      662.46      647.58     17.00 o 
  -2   5   3      252.49      257.32     16.46 o 
  -1   5   3      131.02      128.14      9.21 o 
   0   5   3      198.15      186.10      6.90 o 
   1   5   3      116.52      111.99      6.40 o 
   2   5   3      245.71      265.10      8.49 o 
   3   5   3      661.54      662.87     22.35 o 
   4   5   3      791.03      868.67     25.13 o 
   5   5   3        1.88        7.99      3.48 o 
   6   5   3       93.64       75.29     30.84 o 
   7   5   3        2.48        3.57      7.61 o 
  -6   6   3      103.24       95.32     25.57 o 
  -5   6   3       76.98       60.59     13.85 o 
  -4   6   3      320.31      317.56     11.66 o 
  -3   6   3      757.79      712.95     21.24 o 
  -2   6   3      488.98      498.07     13.05 o 
  -1   6   3     1119.01     1125.12     19.64 o 
   0   6   3       50.88       55.02      6.67 o 
   1   6   3     1117.93     1145.60     20.19 o 
   2   6   3      481.52      346.00     73.79 o 
   3   6   3      764.45      713.89     17.87 o 
   4   6   3      314.78      330.42     12.19 o 
   5   6   3       76.42       81.11     16.37 o 
   6   6   3      103.13      111.05     39.02 o 
  -6   7   3      225.49      174.42     53.15 o 
  -5   7   3       40.88       47.85     11.10 o 
  -4   7   3       16.16       15.66      3.63 o 
  -3   7   3      153.70      146.73     12.45 o 
  -2   7   3      363.56      385.19     16.32 o 
  -1   7   3      380.13      368.64     12.08 o 
   0   7   3     1090.09     1135.33     34.63 o 
   1   7   3      397.43      404.75     10.75 o 
   2   7   3      381.99      429.75     22.42 o 
   3   7   3      153.85      173.55     12.03 o 
   4   7   3       15.65       17.35      4.97 o 
   5   7   3       41.18       53.89     14.11 o 
   6   7   3      230.36      230.27     76.46 o 
  -6   8   3      266.75      323.36     54.29 o 
  -5   8   3       45.00       44.36      9.36 o 
  -4   8   3     1156.73     1210.68     41.66 o 
  -3   8   3      255.22      244.59     19.27 o 
  -2   8   3      214.07      222.08     23.10 o 
  -1   8   3     1557.17     1575.21     26.73 o 
   0   8   3       20.28       18.75      3.50 o 
   1   8   3     1563.70     1567.98     28.51 o 
   2   8   3      212.36      188.22     12.33 o 
   3   8   3      256.42      273.33     13.94 o 
   4   8   3     1159.44     1192.27     30.55 o 
   5   8   3       46.65       31.72     12.17 o 
   6   8   3      272.03      335.34     32.78 o 
  -6   9   3        4.62        3.39      4.82 o 
  -5   9   3       35.12       20.80      7.52 o 
  -4   9   3      291.60      276.03     17.94 o 
  -3   9   3      526.24      511.69     21.87 o 
  -2   9   3       82.37       92.55     14.52 o 
  -1   9   3      486.52      487.93     16.06 o 
   0   9   3      217.52      252.78     22.10 o 
   1   9   3      494.26      518.53     15.69 o 
   2   9   3       77.23       75.19     11.58 o 
   3   9   3      530.39      516.40     40.24 o 
   4   9   3      292.28      297.77     18.70 o 
   5   9   3       35.72       34.16     11.58 o 
   6   9   3        4.44        5.74      6.11 o 
  -5  10   3       30.98       27.98      9.00 o 
  -4  10   3       87.96       86.59     20.35 o 
  -3  10   3      689.23      694.30     23.84 o 
  -2  10   3      128.96      127.93     24.74 o 
  -1  10   3      755.05      762.19     25.10 o 
   0  10   3       14.41       10.79      3.52 o 
   1  10   3      771.85      786.74     19.31 o 
   2  10   3      134.15      141.71     17.87 o 
   3  10   3      676.05      686.72     22.09 o 
   4  10   3       87.60       86.74     17.60 o 
   5  10   3       31.58       22.68     11.13 o 
  -5  11   3       22.96        7.85     12.66 o 
  -4  11   3      192.52      201.76     23.39 o 
  -3  11   3       64.93       61.22     11.49 o 
  -2  11   3      128.84      134.25     27.29 o 
  -1  11   3      114.39      128.85     18.44 o 
   0  11   3       60.25       55.05      9.95 o 
   1  11   3      123.24      125.42     17.19 o 
   2  11   3      124.86      115.85     20.29 o 
   3  11   3       66.88       64.70     13.76 o 
   4  11   3      192.04      151.06     32.07 o 
   5  11   3       23.65       21.44      9.37 o 
  -4  12   3      280.26      253.31     25.68 o 
  -3  12   3       16.40       12.69      6.02 o 
  -2  12   3       62.66       59.58     14.37 o 
  -1  12   3      169.84      184.18     28.85 o 
   0  12   3      268.89      271.61     17.98 o 
   1  12   3      164.28      168.07     24.62 o 
   2  12   3       63.34       68.28     14.77 o 
   3  12   3       16.83       20.57      5.69 o 
   4  12   3      285.18      285.32     24.88 o 
  -3  13   3       29.65       22.15      6.34 o 
  -2  13   3       67.30       67.85     18.53 o 
  -1  13   3      542.17      533.70     26.32 o 
   0  13   3      375.24      371.82     28.03 o 
   1  13   3      547.11      571.32     27.19 o 
   2  13   3       67.34       59.26     15.04 o 
   3  13   3       26.74       18.84      5.54 o 
  -2  14   3      173.44      109.61     39.20 o 
  -1  14   3      144.64       96.02     24.51 o 
   0  14   3      106.56       88.14     22.00 o 
   1  14   3      145.37       92.89     24.93 o 
   2  14   3      168.14      102.03     27.02 o 
   0   0   4      284.43      308.61      4.56 o 
   1   0   4     4097.88     3966.47     38.62 o 
   2   0   4      580.75      589.55      9.01 o 
   3   0   4     1222.98     1273.78     19.02 o 
   4   0   4       39.28       46.80      8.52 o 
   5   0   4     1641.07     1808.77     57.26 o 
   6   0   4       66.69       49.80     11.93 o 
   7   0   4        3.56        4.08      7.25 o 
  -7   1   4       36.07       40.28     21.98 o 
  -6   1   4      105.52       96.11     23.01 o 
  -5   1   4     1554.44     1604.24     41.21 o 
  -4   1   4       40.01       50.50      7.62 o 
  -3   1   4      122.98      131.12      7.17 o 
  -2   1   4     1406.14     1370.89      9.23 o 
  -1   1   4      369.84      339.10      4.07 o 
   0   1   4      224.98      239.13      4.40 o 
   1   1   4      367.92      336.17      4.40 o 
   2   1   4     1402.09     1343.04     13.19 o 
   3   1   4      119.01      115.58      7.07 o 
   4   1   4       42.07       60.03     10.01 o 
   5   1   4     1556.52     1551.15     36.55 o 
   6   1   4      106.45       87.95     15.85 o 
   7   1   4       33.71       22.08      9.96 o 
  -7   2   4      111.15       89.65     52.21 o 
  -6   2   4       93.23       99.05     10.30 o 
  -5   2   4      205.69      237.52     12.32 o 
  -4   2   4      486.00      465.29     11.71 o 
  -3   2   4      698.68      694.86     10.33 o 
  -2   2   4     3981.99     4113.97     25.59 o 
  -1   2   4      268.04      241.32      3.72 o 
   0   2   4     2203.17     2029.42     26.26 o 
   1   2   4      262.53      235.62      4.09 o 
   2   2   4     3942.63     4009.06     24.99 o 
   3   2   4      696.92      678.68     13.25 o 
   4   2   4      481.67      463.47     15.26 o 
   5   2   4      204.88      228.06     30.70 o 
   6   2   4       95.35       94.15     21.98 o 
   7   2   4      112.44       87.23     43.97 o 
  -7   3   4      156.92      135.20     52.76 o 
  -6   3   4       14.77       14.51      5.77 o 
  -5   3   4       80.95       87.25     12.21 o 
  -4   3   4      140.19      134.04      8.11 o 
  -3   3   4      254.15      251.77      5.13 o 
  -2   3   4     3601.00     3521.24     38.92 o 
  -1   3   4     1620.05     1670.57      9.85 o 
   0   3   4      243.57      215.89      5.46 o 
   1   3   4     1614.78     1730.15     17.85 o 
   2   3   4     3636.22     3673.31     41.50 o 
   3   3   4      249.03      239.93      8.30 o 
   4   3   4      140.93      141.89     15.44 o 
   5   3   4       87.19       64.41     13.90 o 
   6   3   4       14.85       24.05      9.82 o 
   7   3   4      155.67      138.97     44.18 o 
  -7   4   4       19.34       18.03     12.33 o 
  -6   4   4       57.11       48.80     15.69 o 
  -5   4   4      341.21      367.71     14.03 o 
  -4   4   4       70.36       55.93      7.08 o 
  -3   4   4       29.79       35.74      5.21 o 
  -2   4   4      541.01      543.34      8.30 o 
  -1   4   4      349.55      329.47      9.64 o 
   0   4   4     2803.31     2740.90     32.23 o 
   1   4   4      348.29      315.88      9.05 o 
   2   4   4      531.77      566.90     13.14 o 
   3   4   4       31.30       44.38      8.19 o 
   4   4   4       69.11       51.94     13.49 o 
   5   4   4      340.65      384.50     15.37 o 
   6   4   4       55.53       60.59     21.84 o 
   7   4   4       18.92       13.46     11.88 o 
  -7   5   4       53.32       38.05     27.13 o 
  -6   5   4       72.16       58.62     19.15 o 
  -5   5   4      143.70      130.01     19.72 o 
  -4   5   4       19.28       20.99      4.27 o 
  -3   5   4       84.59       94.40      9.62 o 
  -2   5   4      572.06      549.13     11.54 o 
  -1   5   4      139.69      155.57      6.27 o 
   0   5   4     1775.37     1780.27     48.45 o 
   1   5   4      131.28      154.19      5.99 o 
   2   5   4      567.16      566.37     15.38 o 
   3   5   4       87.17      102.83      7.86 o 
   4   5   4       21.16       25.26      5.97 o 
   5   5   4      153.34      170.21     14.76 o 
   6   5   4       72.14       64.46     25.21 o 
   7   5   4       52.63       45.91     29.30 o 
  -6   6   4       81.93       65.54     18.73 o 
  -5   6   4      214.99      192.18     29.09 o 
  -4   6   4       81.05       97.84      8.73 o 
  -3   6   4     1919.52     1976.52     31.16 o 
  -2   6   4      697.32      692.11     14.66 o 
  -1   6   4      792.85      815.06     16.52 o 
   0   6   4      160.63      164.78     12.08 o 
   1   6   4      797.71      830.23     19.06 o 
   2   6   4      710.09      710.39     20.22 o 
   3   6   4     1919.18     1933.81     39.55 o 
   4   6   4       84.78       93.02     14.57 o 
   5   6   4      212.46      203.43     15.71 o 
   6   6   4       77.79       52.99     24.88 o 
  -6   7   4       51.18       35.25     11.34 o 
  -5   7   4      260.19      255.18     23.63 o 
  -4   7   4       21.19       22.09      5.17 o 
  -3   7   4      254.84      267.19     13.54 o 
  -2   7   4     1405.82     1283.37     70.61 o 
  -1   7   4      144.67      166.15     17.62 o 
   0   7   4      814.60      878.26     19.91 o 
   1   7   4      143.41      158.62     13.59 o 
   2   7   4     1419.07     1443.85     47.09 o 
   3   7   4      260.66      275.61     15.02 o 
   4   7   4       21.68       20.39      5.82 o 
   5   7   4      258.14      263.88     22.55 o 
   6   7   4       50.51       40.96     19.14 o 
  -6   8   4       91.24       67.20     25.35 o 
  -5   8   4      126.85      111.87     28.10 o 
  -4   8   4       17.53       20.44      5.46 o 
  -3   8   4      301.35      288.17     25.22 o 
  -2   8   4      322.98      317.77      9.02 o 
  -1   8   4       91.40      106.04     13.77 o 
   0   8   4      858.02      813.75     17.99 o 
   1   8   4       95.42      111.21     12.61 o 
   2   8   4      332.42      308.25     20.52 o 
   3   8   4      288.42      288.08     27.92 o 
   4   8   4       15.81       21.34      5.66 o 
   5   8   4      134.40      108.66     30.80 o 
   6   8   4       93.32       65.08     39.72 o 
  -5   9   4      535.83      582.38     50.43 o 
  -4   9   4       55.03       58.17     11.93 o 
  -3   9   4      231.91      235.97     14.41 o 
  -2   9   4       52.88       60.62     10.59 o 
  -1   9   4      701.36      768.62     20.05 o 
   0   9   4      900.02      924.94     23.08 o 
   1   9   4      707.34      795.31     21.07 o 
   2   9   4       51.79       56.03      8.66 o 
   3   9   4      223.08      213.97     16.70 o 
   4   9   4       56.60       60.51     12.24 o 
   5   9   4      534.14      567.44     21.56 o 
  -5  10   4       33.41       28.59      9.98 o 
  -4  10   4      166.82      131.10     23.16 o 
  -3  10   4      143.06      172.99     29.83 o 
  -2  10   4      161.31      159.81     24.87 o 
  -1  10   4      369.49      394.46     22.12 o 
   0  10   4      137.10      164.23     17.07 o 
   1  10   4      373.00      386.38     16.32 o 
   2  10   4      157.48      162.40     16.64 o 
   3  10   4      149.78      151.79     24.27 o 
   4  10   4      162.79      201.82     28.73 o 
   5  10   4       32.22       26.53     10.96 o 
  -4  11   4       10.44        9.63      7.47 o 
  -3  11   4      428.77      449.64     22.13 o 
  -2  11   4      709.77      769.44     20.20 o 
  -1  11   4      205.17      234.09     16.80 o 
   0  11   4      123.95      117.05     16.27 o 
   1  11   4      209.14      205.99     18.38 o 
   2  11   4      693.68      710.18     18.24 o 
   3  11   4      426.71      425.29     15.01 o 
   4  11   4       10.64       13.30      5.30 o 
  -4  12   4       47.42       35.39     15.05 o 
  -3  12   4      188.16      156.55     43.87 o 
  -2  12   4      150.04      131.63     30.55 o 
  -1  12   4       48.44       49.34     12.63 o 
   0  12   4      631.94      642.42     21.99 o 
   1  12   4       49.85       51.84      9.48 o 
   2  12   4      146.54      125.87     28.32 o 
   3  12   4      191.01      190.09     27.53 o 
   4  12   4       49.85       25.83      9.18 o 
  -3  13   4       19.64       24.61      8.10 o 
  -2  13   4        5.80       14.69      5.88 o 
  -1  13   4       36.84       21.69      8.03 o 
   0  13   4      463.18      455.03     22.87 o 
   1  13   4       38.02       30.27      6.52 o 
   2  13   4        5.55        7.17      4.03 o 
   3  13   4       20.05       10.19      6.11 o 
  -1  14   4       76.36       59.80     13.95 o 
   0  14   4       54.95       45.26     12.79 o 
   1  14   4       74.72       63.68     16.63 o 
   1   0   5     1486.40     1507.27     10.39 o 
   2   0   5      246.20      224.08      8.70 o 
   3   0   5       30.87       29.34      1.69 o 
   4   0   5     2046.23     2092.41     79.31 o 
   5   0   5       32.81       26.33      5.31 o 
   6   0   5       88.60       89.41     24.40 o 
   7   0   5       34.37       23.38     14.34 o 
  -7   1   5       97.35       86.13     46.35 o 
  -6   1   5       80.45       73.39     19.62 o 
  -5   1   5      361.35      398.44     16.77 o 
  -4   1   5      215.87      196.96     10.62 o 
  -3   1   5      240.55      212.18      8.35 o 
  -2   1   5      435.61      418.70      9.85 o 
  -1   1   5     2117.52     2022.86     20.29 o 
   0   1   5     1775.18     1799.36     13.74 o 
   1   1   5     2135.97     2021.66     13.53 o 
   2   1   5      449.75      422.32      7.27 o 
   3   1   5      247.92      223.81      7.12 o 
   4   1   5      216.23      207.39     19.92 o 
   5   1   5      361.57      393.30     18.10 o 
   6   1   5       78.32       55.41     15.95 o 
   7   1   5       94.54       58.26     53.32 o 
  -7   2   5      264.12      372.32     42.36 o 
  -6   2   5      291.50      329.89     20.01 o 
  -5   2   5       54.01       57.28     10.15 o 
  -4   2   5      365.46      376.97     19.08 o 
  -3   2   5       25.41       19.18      2.61 o 
  -2   2   5     1366.04     1315.53     15.61 o 
  -1   2   5     1616.62     1646.13     34.89 o 
   0   2   5      383.76      431.69      8.37 o 
   1   2   5     1590.53     1665.64     10.79 o 
   2   2   5     1400.37     1281.56     19.05 o 
   3   2   5       23.52       18.21      2.70 o 
   4   2   5      358.15      394.19     14.60 o 
   5   2   5       54.36       45.68     11.49 o 
   6   2   5      292.04      291.45     22.82 o 
   7   2   5      265.61      296.82     23.83 o 
  -7   3   5       41.63       32.49     24.61 o 
  -6   3   5      107.89       73.47     19.97 o 
  -5   3   5        7.89       11.53      3.47 o 
  -4   3   5      607.08      563.86     11.10 o 
  -3   3   5      122.27      111.00      5.94 o 
  -2   3   5      276.83      275.55      7.95 o 
  -1   3   5      399.60      352.41      8.31 o 
   0   3   5     1073.11     1119.57      8.70 o 
   1   3   5      408.90      364.26      8.20 o 
   2   3   5      293.58      302.33     18.67 o 
   3   3   5      122.70      117.37      7.65 o 
   4   3   5      600.90      591.07     20.65 o 
   5   3   5        7.98       27.27     10.40 o 
   6   3   5      108.01       85.67     23.47 o 
   7   3   5       41.50       20.33     10.56 o 
  -7   4   5        7.24        9.82     10.89 o 
  -6   4   5      114.01       99.66     29.58 o 
  -5   4   5      206.73      194.73     12.29 o 
  -4   4   5      569.38      627.13     22.55 o 
  -3   4   5      373.15      344.20     12.16 o 
  -2   4   5       79.84       86.98     12.94 o 
  -1   4   5     3688.09     3786.51     35.49 o 
   0   4   5       59.57       82.97      8.05 o 
   1   4   5     3693.52     3767.02     34.65 o 
   2   4   5       81.87      115.99     14.32 o 
   3   4   5      379.80      390.40     14.74 o 
   4   4   5      563.70      415.46     89.58 o 
   5   4   5      206.93      210.11     18.68 o 
   6   4   5      114.50       85.43     36.23 o 
   7   4   5        7.09        5.61      6.13 o 
  -7   5   5       16.65       11.09      7.08 o 
  -6   5   5       79.04       61.56     27.27 o 
  -5   5   5       99.00       98.61     15.47 o 
  -4   5   5     1327.70     1400.07     35.58 o 
  -3   5   5      236.09      236.65     21.64 o 
  -2   5   5      815.20      796.91     18.37 o 
  -1   5   5     1197.77     1179.43     22.86 o 
   0   5   5       91.04       85.99      8.80 o 
   1   5   5     1186.00     1146.10     26.87 o 
   2   5   5      808.81      795.84     33.77 o 
   3   5   5      227.93      270.61     17.12 o 
   4   5   5     1325.54     1366.19     31.96 o 
   5   5   5      100.44      107.91     20.63 o 
   6   5   5       77.99       64.95     26.18 o 
   7   5   5       17.74       24.14     10.91 o 
  -6   6   5       96.00       74.58     33.37 o 
  -5   6   5        1.67        9.08      5.38 o 
  -4   6   5      145.03      150.06     15.76 o 
  -3   6   5      163.83      168.86     13.39 o 
  -2   6   5      787.17      780.44     18.05 o 
  -1   6   5     1265.49     1266.14     24.42 o 
   0   6   5       85.66      104.07      9.46 o 
   1   6   5     1272.26     1254.64     27.84 o 
   2   6   5      774.51      779.32     15.58 o 
   3   6   5      157.33      157.89     19.18 o 
   4   6   5      146.85      164.23     11.40 o 
   5   6   5        1.59        4.32      3.61 o 
   6   6   5      100.87       87.42     36.60 o 
  -6   7   5      250.33      185.26     51.09 o 
  -5   7   5       17.29       13.54      4.85 o 
  -4   7   5      489.69      481.99     21.76 o 
  -3   7   5      227.21      223.62     11.59 o 
  -2   7   5     1708.62     1728.51     28.04 o 
  -1   7   5     1168.47     1149.04     27.69 o 
   0   7   5       68.54       99.75     12.26 o 
   1   7   5     1184.14     1142.64     24.67 o 
   2   7   5     1697.75     1742.07     33.18 o 
   3   7   5      222.84      224.17     14.94 o 
   4   7   5      486.65      485.45     17.55 o 
   5   7   5       17.35       18.04      7.20 o 
   6   7   5      245.94      203.03     72.34 o 
  -6   8   5       61.05       54.35     20.91 o 
  -5   8   5        0.54        4.13      4.64 o 
  -4   8   5      191.63      212.06     18.21 o 
  -3   8   5       90.78      101.60     13.54 o 
  -2   8   5      219.36      207.31     10.65 o 
  -1   8   5      433.38      433.97     25.89 o 
   0   8   5      426.32      428.58     12.12 o 
   1   8   5      441.02      466.55     12.88 o 
   2   8   5      214.50      237.76     26.33 o 
   3   8   5       91.67      103.83     17.50 o 
   4   8   5      199.00      233.18     17.45 o 
   5   8   5        0.85        4.83      3.87 o 
   6   8   5       61.50       35.21     23.75 o 
  -5   9   5       93.02       71.21     25.17 o 
  -4   9   5      380.72      411.71     24.96 o 
  -3   9   5      276.99      270.68     24.93 o 
  -2   9   5       14.45       12.02      3.54 o 
  -1   9   5     1411.19     1417.30     31.99 o 
   0   9   5       28.71       41.18      7.59 o 
   1   9   5     1399.76     1443.10     31.81 o 
   2   9   5       12.49       14.65      3.47 o 
   3   9   5      271.52      303.62     19.36 o 
   4   9   5      383.42      373.77     18.81 o 
   5   9   5       96.54       68.43     26.40 o 
  -5  10   5       21.82        9.64      5.92 o 
  -4  10   5      106.75       94.01     28.79 o 
  -3  10   5       73.85       59.62     14.83 o 
  -2  10   5      105.23      109.61     16.07 o 
  -1  10   5       15.05        9.26      4.04 o 
   0  10   5       26.82       42.93      7.70 o 
   1  10   5       18.94       19.67      5.69 o 
   2  10   5      114.92      115.34     17.13 o 
   3  10   5       71.33       61.65     13.99 o 
   4  10   5      106.50       86.68     15.26 o 
   5  10   5       22.71       13.44      5.21 o 
  -4  11   5       81.50       68.41     17.44 o 
  -3  11   5      357.74      396.17     22.03 o 
  -2  11   5      219.31      193.93     26.20 o 
  -1  11   5      223.76      204.62     16.49 o 
   0  11   5      506.06      540.98     19.34 o 
   1  11   5      218.71      214.30     19.14 o 
   2  11   5      222.33      226.62     14.64 o 
   3  11   5      357.56      355.62     16.28 o 
   4  11   5       79.22       52.48     15.48 o 
  -4  12   5      163.95      134.50     35.97 o 
  -3  12   5       20.87       35.94     10.51 o 
  -2  12   5       29.28       24.81      5.63 o 
  -1  12   5      317.34      321.59     40.94 o 
   0  12   5       65.18       62.59     11.93 o 
   1  12   5      312.17      350.81     19.39 o 
   2  12   5       30.93       21.98      5.31 o 
   3  12   5       21.15       22.24      7.32 o 
   4  12   5      164.99       86.04     30.41 o 
  -3  13   5       79.38       61.93     16.17 o 
  -2  13   5       59.43       67.98     17.16 o 
  -1  13   5      111.96       92.46     20.44 o 
   0  13   5      525.18      544.02     16.35 o 
   1  13   5      117.68       87.76     17.68 o 
   2  13   5       58.47       48.11     13.56 o 
   3  13   5       83.37       55.42     18.70 o 
  -1  14   5      281.45      295.11     29.50 o 
   0  14   5       40.74       32.28     10.80 o 
   1  14   5      279.82      235.91     22.45 o 
   0   0   6     2427.41     2477.46     13.41 o 
   1   0   6      607.39      633.96     11.19 o 
   2   0   6     2327.10     2516.86     24.99 o 
   3   0   6       37.67       38.82      5.14 o 
   4   0   6      215.10      250.91     36.86 o 
   5   0   6      203.98      233.89     33.83 o 
   6   0   6       14.71        9.86      6.16 o 
   7   0   6       18.38       10.77      8.34 o 
  -7   1   6      160.66      133.61     49.99 o 
  -6   1   6       36.32       25.18      8.28 o 
  -5   1   6      269.78      274.40     14.91 o 
  -4   1   6      773.37      799.54     20.68 o 
  -3   1   6      788.49      751.92     10.90 o 
  -2   1   6     1529.44     1541.49     19.70 o 
  -1   1   6      593.92      608.14     12.11 o 
   0   1   6     1243.09     1154.03     13.72 o 
   1   1   6      586.93      584.56     10.17 o 
   2   1   6     1522.10     1490.33     21.60 o 
   3   1   6      774.68      700.04     60.98 o 
   4   1   6      765.44      760.12     26.13 o 
   5   1   6      265.95      269.32     16.82 o 
   6   1   6       37.16       28.81     10.30 o 
   7   1   6      158.54      124.22     84.46 o 
  -7   2   6      131.38      122.88     69.73 o 
  -6   2   6       49.48       36.92     15.26 o 
  -5   2   6       75.93       60.03     12.82 o 
  -4   2   6        4.60        8.27      2.31 o 
  -3   2   6      835.30      809.53     11.06 o 
  -2   2   6     2025.42     2003.26     36.30 o 
  -1   2   6     1628.51     1680.23     17.75 o 
   0   2   6      136.06      123.68      4.82 o 
   1   2   6     1621.49     1656.12     22.51 o 
   2   2   6     1979.87     1956.42     25.53 o 
   3   2   6      841.69      828.23     12.70 o 
   4   2   6        4.17        8.44      4.37 o 
   5   2   6       74.41       62.67     16.37 o 
   6   2   6       49.87       41.85     11.47 o 
   7   2   6      129.09      114.50     52.01 o 
  -7   3   6       94.62      104.67     54.27 o 
  -6   3   6       27.44       16.46      6.34 o 
  -5   3   6       61.65       78.73     12.21 o 
  -4   3   6      110.14       87.55      9.39 o 
  -3   3   6      726.94      701.58     12.59 o 
  -2   3   6     1389.33     1325.59     17.86 o 
  -1   3   6       18.99       19.96      3.12 o 
   0   3   6     3107.97     3151.71     29.79 o 
   1   3   6       19.71       20.78      2.75 o 
   2   3   6     1383.31     1354.45     22.22 o 
   3   3   6      747.39      719.12     15.00 o 
   4   3   6      111.96      103.10     13.26 o 
   5   3   6       56.16       59.55     18.72 o 
   6   3   6       28.51       12.50      7.01 o 
   7   3   6       93.85       66.03     37.50 o 
  -7   4   6        0.92        9.91     15.70 o 
  -6   4   6       53.36       38.73     11.69 o 
  -5   4   6     1185.45     1343.29     27.43 o 
  -4   4   6       54.60       32.90     13.83 o 
  -3   4   6      627.05      592.75     13.42 o 
  -2   4   6        8.40       14.14      2.55 o 
  -1   4   6      686.22      649.07     16.41 o 
   0   4   6        0.36        2.83      1.47 o 
   1   4   6      693.58      669.98     11.78 o 
   2   4   6        7.26       14.45      3.47 o 
   3   4   6      632.29      625.32     15.11 o 
   4   4   6       56.95       37.58     14.03 o 
   5   4   6     1185.57     1261.07     35.43 o 
   6   4   6       52.81       44.10     21.22 o 
   7   4   6        0.86       18.50     13.01 o 
  -6   5   6        3.42        4.41      3.19 o 
  -5   5   6      302.83      324.87     16.06 o 
  -4   5   6      168.82      180.24     25.35 o 
  -3   5   6      515.48      400.52     41.79 o 
  -2   5   6       65.61       74.58      9.33 o 
  -1   5   6      850.64      879.86     16.30 o 
   0   5   6     2108.93     2128.48     40.88 o 
   1   5   6      847.83      881.33     13.23 o 
   2   5   6       66.92       67.12      9.46 o 
   3   5   6      505.71      535.19     16.67 o 
   4   5   6      174.50      170.88     10.36 o 
   5   5   6      305.26      324.42     23.32 o 
   6   5   6        3.67       10.46      8.25 o 
  -6   6   6       90.77       61.93     26.07 o 
  -5   6   6      448.18      494.19     16.22 o 
  -4   6   6       87.87       77.85     13.28 o 
  -3   6   6      222.91      255.91     27.47 o 
  -2   6   6     1135.66     1137.26     20.67 o 
  -1   6   6      238.49      261.99     15.02 o 
   0   6   6      180.69      178.49      7.72 o 
   1   6   6      244.83      269.73     12.03 o 
   2   6   6     1143.64     1144.05     20.19 o 
   3   6   6      217.28      203.53     18.61 o 
   4   6   6       88.70       72.05     15.26 o 
   5   6   6      445.20      500.32     18.93 o 
   6   6   6       91.48       88.02     29.34 o 
  -6   7   6       64.40       54.75     21.78 o 
  -5   7   6      299.10      312.42     15.33 o 
  -4   7   6      106.18       95.30     16.82 o 
  -3   7   6      756.32      796.76     22.80 o 
  -2   7   6     1227.77     1204.13     23.55 o 
  -1   7   6        8.92       13.33      4.46 o 
   0   7   6      607.15      619.98     14.98 o 
   1   7   6        9.22        8.60      2.92 o 
   2   7   6     1234.07     1166.18     20.54 o 
   3   7   6      752.10      792.90     22.43 o 
   4   7   6      104.25      107.20      9.52 o 
   5   7   6      301.35      300.85     19.80 o 
   6   7   6       63.23       32.00     17.82 o 
  -6   8   6       53.90       38.62     18.66 o 
  -5   8   6      417.30      427.88     34.08 o 
  -4   8   6      192.46      186.06     17.69 o 
  -3   8   6      274.60      271.42     21.61 o 
  -2   8   6      441.57      437.56     12.66 o 
  -1   8   6       98.72      101.77     15.52 o 
   0   8   6      118.30      136.32     15.95 o 
   1   8   6       94.72      119.23     11.96 o 
   2   8   6      432.45      413.21     18.94 o 
   3   8   6      276.04      258.77     11.10 o 
   4   8   6      191.18      214.48     17.84 o 
   5   8   6      424.52      439.39     25.79 o 
   6   8   6       52.94       49.26     21.23 o 
  -5   9   6      210.39      136.04     43.43 o 
  -4   9   6      243.31      206.03     23.61 o 
  -3   9   6        9.60       11.35      4.85 o 
  -2   9   6       15.21       11.23      3.67 o 
  -1   9   6       97.13      125.19     18.62 o 
   0   9   6     1511.64     1606.46     34.56 o 
   1   9   6      105.89      132.52     14.88 o 
   2   9   6       15.86       18.21      3.80 o 
   3   9   6        8.99       14.18      3.91 o 
   4   9   6      243.61      277.19     18.88 o 
   5   9   6      208.38      187.42     41.46 o 
  -5  10   6       40.94       24.21     11.02 o 
  -4  10   6       74.65       66.64     18.55 o 
  -3  10   6      123.73      134.33     20.29 o 
  -2  10   6      515.33      539.97     17.74 o 
  -1  10   6        0.90        9.77      4.25 o 
   0  10   6        5.60       11.80      4.13 o 
   1  10   6        0.52       11.55      4.17 o 
   2  10   6      519.91      530.74     16.48 o 
   3  10   6      123.34      100.71     20.15 o 
   4  10   6       72.80       62.51     13.96 o 
   5  10   6       38.18       22.12      8.68 o 
  -4  11   6       19.89       20.14      8.62 o 
  -3  11   6      450.07      410.98     68.72 o 
  -2  11   6      455.75      507.92     20.40 o 
  -1  11   6       36.65       32.75      6.72 o 
   0  11   6        7.26       11.74      4.60 o 
   1  11   6       35.74       34.02      7.23 o 
   2  11   6      465.30      491.07     21.47 o 
   3  11   6      448.40      455.87     22.41 o 
   4  11   6       20.14       20.05      7.29 o 
  -3  12   6      237.29      216.64     22.97 o 
  -2  12   6       69.44       66.92     15.28 o 
  -1  12   6       25.79       22.32      5.12 o 
   0  12   6      194.55      199.39     15.36 o 
   1  12   6       25.56       24.11      6.14 o 
   2  12   6       72.88       58.43     14.10 o 
   3  12   6      232.80      233.46     14.79 o 
  -2  13   6       29.82       25.08      7.34 o 
  -1  13   6       79.73       46.80     14.24 o 
   0  13   6      311.41      281.61     22.35 o 
   1  13   6       78.65       58.80     13.13 o 
   2  13   6       29.26       22.13      9.00 o 
   0  14   6      109.79       67.53     21.22 o 
   1   0   7      359.02      321.43      8.39 o 
   2   0   7       15.74       19.58      2.51 o 
   3   0   7        1.99        4.24      1.90 o 
   4   0   7      982.63      954.00     54.52 o 
   5   0   7        4.17       11.32      5.90 o 
   6   0   7       42.55       35.19     14.16 o 
   7   0   7       56.62       48.68     28.93 o 
  -7   1   7       63.07       42.30     24.21 o 
  -6   1   7      542.22      697.15     60.05 o 
  -5   1   7      148.98      159.21     23.50 o 
  -4   1   7      720.71      641.38     45.04 o 
  -3   1   7     1126.22     1126.68     25.04 o 
  -2   1   7      140.01      146.50      6.01 o 
  -1   1   7      841.97      848.36     18.47 o 
   0   1   7      278.13      294.38     11.92 o 
   1   1   7      832.76      852.02     16.19 o 
   2   1   7      141.73      146.67      8.51 o 
   3   1   7     1111.55     1116.36     18.16 o 
   4   1   7      727.86      729.08     21.66 o 
   5   1   7      151.17      152.42     21.14 o 
   6   1   7      547.38      625.38     61.34 o 
   7   1   7       64.87       65.34     49.32 o 
  -6   2   7      434.75      520.90     23.78 o 
  -5   2   7       76.64       64.43     12.51 o 
  -4   2   7      486.33      437.53     16.27 o 
  -3   2   7      106.44      117.16      5.60 o 
  -2   2   7     1484.18     1450.21     19.50 o 
  -1   2   7      894.24      918.38     12.28 o 
   0   2   7        2.17        1.18      1.47 o 
   1   2   7      893.95      942.65     12.80 o 
   2   2   7     1470.16     1463.15     20.37 o 
   3   2   7      110.15      116.80      9.15 o 
   4   2   7      503.23      480.22     17.95 o 
   5   2   7       75.94       48.12     15.79 o 
   6   2   7      430.75      486.59     22.77 o 
   7   2   7      119.14       58.90     51.62 o 
  -6   3   7       62.53       44.84     14.04 o 
  -5   3   7        5.42        8.46      3.53 o 
  -4   3   7      773.51      764.48     19.93 o 
  -3   3   7      902.74      905.05     16.49 o 
  -2   3   7       31.34       35.19      4.71 o 
  -1   3   7     2763.10     2782.85     41.73 o 
   0   3   7      276.25      291.83      8.50 o 
   1   3   7     2751.59     2730.92     45.37 o 
   2   3   7       33.15       43.30      5.78 o 
   3   3   7      900.04      872.95     14.20 o 
   4   3   7      778.61      796.22     27.51 o 
   5   3   7        5.72        8.42      3.76 o 
   6   3   7       59.83       40.07     16.52 o 
   7   3   7      151.48      121.88     67.52 o 
  -6   4   7       28.17       17.74      5.70 o 
  -5   4   7        6.93       13.16      7.30 o 
  -4   4   7      189.81      186.35     12.43 o 
  -3   4   7      241.92      255.88      7.99 o 
  -2   4   7      449.37      449.19     11.58 o 
  -1   4   7     1409.28     1414.78     25.17 o 
   0   4   7      123.06      121.33     10.30 o 
   1   4   7     1430.51     1438.65     35.14 o 
   2   4   7      443.70      475.97     12.20 o 
   3   4   7      243.97      246.97     13.73 o 
   4   4   7      196.94      221.01     16.48 o 
   5   4   7        7.36        5.92      7.67 o 
   6   4   7       27.08       23.18     11.51 o 
  -6   5   7       93.55       68.91     24.16 o 
  -5   5   7       38.72       43.88      8.89 o 
  -4   5   7      186.05      203.32     14.58 o 
  -3   5   7      153.12      140.34     12.27 o 
  -2   5   7      190.01      214.00     21.11 o 
  -1   5   7      697.12      632.23     13.12 o 
   0   5   7        7.94       15.27      4.19 o 
   1   5   7      703.08      652.29     16.78 o 
   2   5   7      184.06      203.12     21.09 o 
   3   5   7      161.36      170.51     10.64 o 
   4   5   7      193.29      194.47      9.35 o 
   5   5   7       40.56       44.69     15.60 o 
   6   5   7       91.94       77.97     31.08 o 
  -6   6   7      380.56      377.14     29.11 o 
  -5   6   7        7.51       14.25      5.60 o 
  -4   6   7       57.01       66.49     14.86 o 
  -3   6   7       84.64       60.68     14.99 o 
  -2   6   7      746.12      745.88     16.52 o 
  -1   6   7      203.93      221.93     12.74 o 
   0   6   7        1.00       10.10      2.76 o 
   1   6   7      214.10      219.22     12.50 o 
   2   6   7      757.01      768.71     15.47 o 
   3   6   7       82.55       92.21     16.35 o 
   4   6   7       56.94       56.99     15.54 o 
   5   6   7        7.27        7.38      7.19 o 
   6   6   7      382.13      430.67     29.30 o 
  -6   7   7      110.54       87.75     28.63 o 
  -5   7   7      161.53      196.87     27.70 o 
  -4   7   7      102.13       89.05     17.69 o 
  -3   7   7        8.29       12.31      3.45 o 
  -2   7   7      150.65      154.31     16.53 o 
  -1   7   7     1090.50     1075.60     28.69 o 
   0   7   7      140.86      162.93     12.30 o 
   1   7   7     1101.09     1076.52     30.16 o 
   2   7   7      147.86      138.85     15.75 o 
   3   7   7        8.14       16.43      4.06 o 
   4   7   7       95.17      119.46     25.15 o 
   5   7   7      160.73      137.52     43.32 o 
   6   7   7      110.28       82.46     45.68 o 
  -5   8   7       29.08       17.14      5.89 o 
  -4   8   7       91.01       87.67     18.19 o 
  -3   8   7       78.74       71.42     11.76 o 
  -2   8   7       77.87       74.00     11.61 o 
  -1   8   7      716.37      716.84     22.41 o 
   0   8   7      601.84      636.73     18.17 o 
   1   8   7      717.37      730.40     19.23 o 
   2   8   7       76.94       75.70     11.88 o 
   3   8   7       79.86       67.03     10.17 o 
   4   8   7       85.90       83.99     25.93 o 
   5   8   7       28.78       27.72     12.48 o 
  -5   9   7       35.02       29.69     13.53 o 
  -4   9   7      259.26      239.29     45.30 o 
  -3   9   7      254.88      284.15     17.03 o 
  -2   9   7      627.20      632.17     29.75 o 
  -1   9   7      312.25      325.85     16.99 o 
   0   9   7        6.38        8.00      4.01 o 
   1   9   7      310.71      309.60     15.16 o 
   2   9   7      630.80      643.18     29.97 o 
   3   9   7      251.21      278.51     16.09 o 
   4   9   7      253.45      293.83     14.60 o 
   5   9   7       34.23       25.82     13.36 o 
  -4  10   7       93.69       68.40     17.86 o 
  -3  10   7       50.57       52.55     12.88 o 
  -2  10   7      796.13      820.39     33.37 o 
  -1  10   7      113.54      122.62     19.55 o 
   0  10   7      687.30      701.30     17.52 o 
   1  10   7      107.61      104.29     17.61 o 
   2  10   7      805.04      843.89     19.33 o 
   3  10   7       48.92       56.03     11.51 o 
   4  10   7       90.66       63.64     16.06 o 
  -4  11   7      130.89      104.55     36.53 o 
  -3  11   7      304.79      336.56     21.88 o 
  -2  11   7      252.88      277.33     22.36 o 
  -1  11   7      464.81      449.85     20.10 o 
   0  11   7      336.08      371.16     26.76 o 
   1  11   7      459.51      450.84     17.41 o 
   2  11   7      249.97      232.27     16.33 o 
   3  11   7      301.67      328.67     13.52 o 
   4  11   7      132.46       87.51     26.96 o 
  -3  12   7       39.30       27.15     10.72 o 
  -2  12   7       70.50       57.28     13.94 o 
  -1  12   7      657.10      742.30     40.09 o 
   0  12   7        0.57        9.17      3.88 o 
   1  12   7      651.76      659.78     28.87 o 
   2  12   7       67.95       47.07     14.31 o 
   3  12   7       39.43       31.40     11.94 o 
  -2  13   7        9.57       13.77      6.52 o 
  -1  13   7      136.05       96.75     29.59 o 
   0  13   7      132.80      119.23     28.32 o 
   1  13   7      132.30       96.91     22.06 o 
   2  13   7       10.34        7.31      3.67 o 
   0   0   8       29.95       39.09      7.92 o 
   1   0   8        3.52        3.67      1.56 o 
   2   0   8      463.77      499.01     12.96 o 
   3   0   8      129.27      106.24     10.56 o 
   4   0   8      175.99       54.86     44.97 o 
   5   0   8      544.67      601.88     29.74 o 
   6   0   8       17.32        9.98      4.78 o 
   7   0   8       36.52       27.10     17.74 o 
  -7   1   8       68.65       48.52     28.46 o 
  -6   1   8       19.29       19.14      8.45 o 
  -5   1   8       37.10       36.12     13.03 o 
  -4   1   8      401.85      450.44     21.12 o 
  -3   1   8     1013.49     1013.72     16.42 o 
  -2   1   8       37.08       40.77      4.96 o 
  -1   1   8      222.74      222.67      9.56 o 
   0   1   8     4118.08     3824.47    126.84 o 
   1   1   8      220.57      224.74      9.93 o 
   2   1   8       38.58       40.20      6.28 o 
   3   1   8     1030.35      988.23     13.96 o 
   4   1   8      408.52      414.81     26.45 o 
   5   1   8       37.83       39.96     13.55 o 
   6   1   8       18.52       12.37      9.95 o 
   7   1   8       70.03       67.16     53.66 o 
  -6   2   8       87.74       63.09     21.95 o 
  -5   2   8       68.78       64.24     10.57 o 
  -4   2   8        7.80       10.71      3.65 o 
  -3   2   8       27.86       30.10      3.86 o 
  -2   2   8      898.13      925.89     17.46 o 
  -1   2   8      240.33      266.93      8.75 o 
   0   2   8      332.60      311.21      5.80 o 
   1   2   8      243.25      275.14      8.78 o 
   2   2   8      918.18      923.34     16.91 o 
   3   2   8       31.01       32.53      4.13 o 
   4   2   8        8.45        9.46      3.78 o 
   5   2   8       66.59       60.72     37.43 o 
   6   2   8       88.67       51.13     24.46 o 
  -6   3   8       16.96       21.27      9.79 o 
  -5   3   8      368.27      366.41     19.94 o 
  -4   3   8      271.00      257.37     16.95 o 
  -3   3   8     1924.97     1911.48     35.00 o 
  -2   3   8      567.28      593.65     19.14 o 
  -1   3   8       43.73       61.49      7.93 o 
   0   3   8     2399.51     2428.98     47.00 o 
   1   3   8       46.12       55.29      6.22 o 
   2   3   8      566.42      599.29     17.34 o 
   3   3   8     1935.33     1966.38     21.93 o 
   4   3   8      274.41      250.02     12.97 o 
   5   3   8      371.89      369.38     37.65 o 
   6   3   8       17.17       15.83      8.77 o 
  -6   4   8       32.50       22.86      7.75 o 
  -5   4   8      962.46     1084.06     34.22 o 
  -4   4   8       44.35       43.56      6.20 o 
  -3   4   8      643.79      634.55     16.50 o 
  -2   4   8       30.12       42.22      5.90 o 
  -1   4   8       25.70       34.62      6.40 o 
   0   4   8        0.64        1.95      2.04 o 
   1   4   8       22.91       27.54      5.12 o 
   2   4   8       31.96       34.48      6.38 o 
   3   4   8      647.51      606.81     22.17 o 
   4   4   8       43.04       47.03     11.04 o 
   5   4   8      958.17      995.60     52.40 o 
   6   4   8       32.84       33.40     23.91 o 
  -6   5   8       16.32       12.80      7.11 o 
  -5   5   8       15.72       12.22      4.93 o 
  -4   5   8      153.39      152.30     24.82 o 
  -3   5   8      320.01      305.17     22.65 o 
  -2   5   8      320.52      364.78     12.77 o 
  -1   5   8       56.60       74.21      8.95 o 
   0   5   8     2362.83     2391.58     49.94 o 
   1   5   8       55.47       69.64      8.58 o 
   2   5   8      321.80      344.14     14.27 o 
   3   5   8      307.81      319.94     13.69 o 
   4   5   8      157.65      169.52     10.69 o 
   5   5   8       14.53        9.71      7.18 o 
   6   5   8       14.83        8.82     21.42 o 
  -6   6   8      128.18       76.03     29.31 o 
  -5   6   8       73.20       68.41     18.03 o 
  -4   6   8        6.60        7.14      3.08 o 
  -3   6   8      215.28      198.89     17.80 o 
  -2   6   8     1446.74     1412.97     26.53 o 
  -1   6   8      324.15      313.40     13.58 o 
   0   6   8       94.18      130.14     13.85 o 
   1   6   8      314.58      299.87     15.43 o 
   2   6   8     1423.28     1420.39     25.33 o 
   3   6   8      215.13      211.28     10.68 o 
   4   6   8        5.86        8.91      3.57 o 
   5   6   8       75.35       50.69     26.98 o 
   6   6   8      128.99       85.99     65.79 o 
  -6   7   8       12.74       18.65     10.78 o 
  -5   7   8       35.44       52.32     14.43 o 
  -4   7   8        6.13       12.90      4.75 o 
  -3   7   8      729.33      775.64     28.11 o 
  -2   7   8      128.51      118.82     12.73 o 
  -1   7   8      244.26      247.94     20.67 o 
   0   7   8       57.87       66.91      8.11 o 
   1   7   8      241.05      227.40     19.76 o 
   2   7   8      128.47      123.10     17.66 o 
   3   7   8      724.37      756.90     20.77 o 
   4   7   8        5.59       11.06      4.36 o 
   5   7   8       32.90       40.43     13.89 o 
   6   7   8       13.35       18.73     35.71 o 
  -5   8   8      531.31      558.47     24.84 o 
  -4   8   8      130.41      105.88     21.13 o 
  -3   8   8      523.73      507.63     29.81 o 
  -2   8   8       73.39       72.72     11.31 o 
  -1   8   8      120.27      118.69     15.08 o 
   0   8   8      894.01      906.86     27.39 o 
   1   8   8      124.45      136.13     17.29 o 
   2   8   8       76.17       74.54     12.74 o 
   3   8   8      522.60      516.36     13.17 o 
   4   8   8      129.60      112.92     25.92 o 
   5   8   8      529.52      619.13     49.93 o 
  -5   9   8        8.04       12.83      5.92 o 
  -4   9   8      283.75      263.01     28.51 o 
  -3   9   8       61.12       55.62     11.75 o 
  -2   9   8       30.21       23.36      6.14 o 
  -1   9   8      218.07      246.89     25.55 o 
   0   9   8      950.41      983.18     33.34 o 
   1   9   8      216.45      253.73     31.25 o 
   2   9   8       31.08       20.52      5.67 o 
   3   9   8       61.85       65.00     11.20 o 
   4   9   8      277.81      276.95     25.96 o 
   5   9   8        8.07        2.69      3.32 o 
  -4  10   8       72.50       62.01     18.54 o 
  -3  10   8      114.83      107.52     24.87 o 
  -2  10   8      577.79      590.37     26.02 o 
  -1  10   8       57.59       58.02     12.19 o 
   0  10   8      275.53      293.91     19.79 o 
   1  10   8       59.88       58.39      8.92 o 
   2  10   8      578.18      651.37     22.22 o 
   3  10   8      113.84       77.09     18.10 o 
   4  10   8       73.79       52.07     13.31 o 
  -4  11   8       13.68       10.09      5.80 o 
  -3  11   8      351.11      257.37     26.11 o 
  -2  11   8       55.60       60.47     12.52 o 
  -1  11   8       42.01       44.64      9.80 o 
   0  11   8      204.43      215.22     19.33 o 
   1  11   8       43.53       36.91      8.56 o 
   2  11   8       51.97       40.19      8.55 o 
   3  11   8      356.78      368.70     20.99 o 
   4  11   8       13.69       13.65      5.69 o 
  -3  12   8       96.94       68.65     32.24 o 
  -2  12   8      215.30      209.94     21.02 o 
  -1  12   8      117.46      106.28     28.67 o 
   0  12   8        0.95        8.17      3.76 o 
   1  12   8      116.94      108.74     22.56 o 
   2  12   8      214.64      200.05     23.80 o 
   3  12   8       96.62       52.86     16.34 o 
  -1  13   8      184.73      134.13     31.49 o 
   0  13   8      602.49      671.54     25.81 o 
   1  13   8      185.55      128.18     23.32 o 
   1   0   9      922.11      972.64     15.77 o 
   2   0   9      772.12      772.27     19.26 o 
   3   0   9      644.36      627.86     21.28 o 
   4   0   9       31.36       36.18      7.64 o 
   5   0   9      125.26      103.84     29.04 o 
   6   0   9        0.17        4.28      6.20 o 
  -6   1   9       33.76       29.34     11.86 o 
  -5   1   9      169.14      155.54     39.24 o 
  -4   1   9       58.87       56.56      7.65 o 
  -3   1   9      257.99      267.51      8.47 o 
  -2   1   9      136.12      149.11     18.99 o 
  -1   1   9     1477.61     1500.98     29.93 o 
   0   1   9      473.82      466.46      7.02 o 
   1   1   9     1463.50     1462.93     26.01 o 
   2   1   9      135.68      150.38     17.36 o 
   3   1   9      248.81      248.99     12.83 o 
   4   1   9       57.14       60.82     16.44 o 
   5   1   9      167.58      156.04     46.37 o 
   6   1   9       35.61       28.71     14.63 o 
  -6   2   9      541.71      650.75     34.96 o 
  -5   2   9       30.01       30.79      9.82 o 
  -4   2   9      155.60      152.92      9.85 o 
  -3   2   9      445.35      443.59     10.33 o 
  -2   2   9     2069.71     2092.70     42.05 o 
  -1   2   9      230.52      217.67      7.88 o 
   0   2   9        1.87        3.73      1.20 o 
   1   2   9      226.71      211.90      7.63 o 
   2   2   9     2059.32     1834.56     87.91 o 
   3   2   9      446.03      434.06     10.00 o 
   4   2   9      162.53      132.72     22.94 o 
   5   2   9       30.17       38.90     16.65 o 
   6   2   9      541.05      610.92     40.84 o 
  -6   3   9      230.84      206.87     22.34 o 
  -5   3   9       10.62        9.62      5.24 o 
  -4   3   9      315.65      317.55     12.14 o 
  -3   3   9      658.34      689.98     19.47 o 
  -2   3   9      114.68      138.44     15.00 o 
  -1   3   9      633.21      593.81     15.02 o 
   0   3   9        0.58        3.05      1.70 o 
   1   3   9      636.03      587.45     13.05 o 
   2   3   9      114.78      113.21     13.02 o 
   3   3   9      649.10      660.29     18.54 o 
   4   3   9      314.59      328.11     12.40 o 
   5   3   9       10.20       25.72     21.81 o 
   6   3   9      231.25      257.71     66.31 o 
  -6   4   9       69.68       57.60     16.68 o 
  -5   4   9        8.81        7.53      4.44 o 
  -4   4   9       30.39       30.81      7.32 o 
  -3   4   9       38.25       42.29      6.39 o 
  -2   4   9       23.05       21.86      4.33 o 
  -1   4   9     1553.12     1512.88     31.03 o 
   0   4   9      845.15      885.21     18.88 o 
   1   4   9     1562.77     1545.88     29.97 o 
   2   4   9       22.53       24.56      4.28 o 
   3   4   9       38.79       41.13      7.01 o 
   4   4   9       29.67       23.64      7.20 o 
   5   4   9        8.45       15.74     10.39 o 
   6   4   9       68.54       61.44     31.46 o 
  -6   5   9      401.78      426.62     27.85 o 
  -5   5   9        3.02        7.29      4.74 o 
  -4   5   9      837.43      900.65     26.86 o 
  -3   5   9      250.00      205.16     22.71 o 
  -2   5   9      137.40      146.80     16.25 o 
  -1   5   9      258.34      268.80     14.53 o 
   0   5   9      102.09      127.79     18.08 o 
   1   5   9      264.88      269.46     10.40 o 
   2   5   9      139.42      143.19      7.75 o 
   3   5   9      252.92      249.60      9.28 o 
   4   5   9      838.65      859.51     20.87 o 
   5   5   9        3.49        3.67     10.81 o 
   6   5   9      400.59      440.96     97.21 o 
  -6   6   9      207.39      195.71     28.38 o 
  -5   6   9       19.75       13.80      7.02 o 
  -4   6   9       71.37       94.05     16.11 o 
  -3   6   9      142.65      132.87     22.51 o 
  -2   6   9      755.50      750.40     23.81 o 
  -1   6   9        6.53        8.87      3.16 o 
   0   6   9      256.46      274.22     13.84 o 
   1   6   9        5.76        8.52      2.94 o 
   2   6   9      759.16      758.38     18.94 o 
   3   6   9      149.09      130.33     13.26 o 
   4   6   9       69.48       53.34     15.79 o 
   5   6   9       19.11       33.06     18.31 o 
   6   6   9      209.26      194.37    135.15 o 
  -5   7   9       10.27       17.00      5.67 o 
  -4   7   9      356.18      358.50     20.32 o 
  -3   7   9      452.20      477.57     16.93 o 
  -2   7   9       94.57       96.28     15.59 o 
  -1   7   9     1305.06     1248.32     28.42 o 
   0   7   9       68.86       95.29     14.76 o 
   1   7   9     1292.21     1277.46     29.41 o 
   2   7   9       97.33      100.59     17.94 o 
   3   7   9      457.17      481.99     13.79 o 
   4   7   9      357.91      361.51     19.50 o 
   5   7   9        9.91       12.77     10.38 o 
  -5   8   9        7.77       13.78      7.52 o 
  -4   8   9      117.09      117.41     23.68 o 
  -3   8   9       32.02       36.45      7.38 o 
  -2   8   9       52.60       41.00      9.70 o 
  -1   8   9      484.63      492.81     14.50 o 
   0   8   9       34.42       42.09      7.55 o 
   1   8   9      477.77      491.95     17.51 o 
   2   8   9       53.05       41.95      6.59 o 
   3   8   9       30.52       23.42      6.64 o 
   4   8   9      114.44       92.36     22.91 o 
   5   8   9        7.65       18.55     22.53 o 
  -5   9   9      184.67      107.65     75.24 o 
  -4   9   9      298.10      294.37     23.51 o 
  -3   9   9      177.21      174.20     34.01 o 
  -2   9   9       46.44       56.65     12.08 o 
  -1   9   9       88.68      100.65     14.87 o 
   0   9   9       30.10       46.29      7.46 o 
   1   9   9       90.93      114.09     15.36 o 
   2   9   9       45.40       45.02      7.22 o 
   3   9   9      182.06      165.16     24.78 o 
   4   9   9      295.52      304.45     17.41 o 
  -4  10   9       63.73       46.20     15.84 o 
  -3  10   9       27.44       34.54      8.92 o 
  -2  10   9      341.95      339.19     19.60 o 
  -1  10   9       77.20       77.15     15.90 o 
   0  10   9       27.84       23.80      5.65 o 
   1  10   9       74.85       88.00     16.25 o 
   2  10   9      334.40      357.98     14.22 o 
   3  10   9       27.57       24.10      6.31 o 
   4  10   9       66.56       46.95     13.64 o 
  -3  11   9       95.00       76.36     25.56 o 
  -2  11   9      147.27      140.16     27.24 o 
  -1  11   9     1034.14     1146.28     38.63 o 
   0  11   9        0.06        5.49      3.99 o 
   1  11   9     1039.16     1179.08     30.63 o 
   2  11   9      148.93      136.32     16.21 o 
   3  11   9       92.61       55.22     15.05 o 
  -2  12   9      187.61      132.40     35.55 o 
  -1  12   9      164.32      130.30     22.35 o 
   0  12   9       47.76       42.73     10.87 o 
   1  12   9      167.29      125.25     27.55 o 
   2  12   9      187.56      176.13     19.06 o 
   0  13   9       47.98       28.23     10.19 o 
   0   0  10      609.72      674.64     16.92 o 
   1   0  10      106.06      111.80     11.85 o 
   2   0  10       13.21       16.51      3.78 o 
   3   0  10      713.42      700.69     19.25 o 
   4   0  10        0.69        6.40      3.86 o 
   5   0  10     1117.34     1309.98     39.07 o 
   6   0  10        3.47       10.52      6.18 o 
  -6   1  10       37.57       22.77     10.86 o 
  -5   1  10       99.77       97.18     19.49 o 
  -4   1  10       42.06       35.57      5.95 o 
  -3   1  10     1058.12     1137.47     26.91 o 
  -2   1  10       34.32       28.65      5.33 o 
  -1   1  10       91.07       85.59      9.65 o 
   0   1  10     1780.35     1640.69     18.69 o 
   1   1  10       93.61       94.95     11.78 o 
   2   1  10       36.34       44.11      6.78 o 
   3   1  10     1076.23     1066.72     29.94 o 
   4   1  10       39.22       33.12     17.00 o 
   5   1  10       98.02      103.57     38.10 o 
   6   1  10       37.48       30.52     16.69 o 
  -6   2  10      130.13       94.97     30.92 o 
  -5   2  10       45.13       56.38     15.46 o 
  -4   2  10       94.50       99.57     13.95 o 
  -3   2  10       16.81       18.65      3.99 o 
  -2   2  10     1533.56     1574.39     28.92 o 
  -1   2  10      228.55      215.61     12.35 o 
   0   2  10      105.90      111.52      9.93 o 
   1   2  10      227.21      205.70     13.94 o 
   2   2  10     1532.30     1528.81     33.79 o 
   3   2  10       16.79       11.38      3.00 o 
   4   2  10       95.04       80.91     17.82 o 
   5   2  10       46.14       46.34     18.97 o 
   6   2  10      129.61       84.36     43.33 o 
  -6   3  10        5.32        1.83      5.58 o 
  -5   3  10      103.43       93.64     19.38 o 
  -4   3  10      266.91      296.62     21.52 o 
  -3   3  10      932.06      898.79     23.73 o 
  -2   3  10      301.02      296.35     12.94 o 
  -1   3  10      117.20      121.33     11.73 o 
   0   3  10      439.60      435.65     12.17 o 
   1   3  10      117.35       88.88     19.20 o 
   2   3  10      297.33      292.58     21.76 o 
   3   3  10      940.50      882.40     18.77 o 
   4   3  10      261.21      265.92     18.76 o 
   5   3  10      100.39       88.21     56.15 o 
   6   3  10        5.57        9.84      6.77 o 
  -6   4  10        9.42       10.35      5.08 o 
  -5   4  10      790.11      897.88     21.80 o 
  -4   4  10        9.23       13.62      4.89 o 
  -3   4  10      275.94      259.86     14.87 o 
  -2   4  10       94.72      118.26     16.42 o 
  -1   4  10       74.54      103.79     13.79 o 
   0   4  10        0.00        3.50      1.63 o 
   1   4  10       69.84       71.59      9.58 o 
   2   4  10       92.88      104.01     10.48 o 
   3   4  10      277.97      260.10      7.46 o 
   4   4  10       10.06        8.48      6.12 o 
   5   4  10      789.53      907.78    107.26 o 
   6   4  10        8.98        7.03     12.51 o 
  -6   5  10       78.26       60.19     27.44 o 
  -5   5  10        0.40        6.75      5.46 o 
  -4   5  10      348.57      373.95     23.61 o 
  -3   5  10        6.60       10.45      4.24 o 
  -2   5  10      169.90      188.07     17.62 o 
  -1   5  10       82.59       99.72     12.49 o 
   0   5  10     3653.68     3816.74     62.50 o 
   1   5  10       78.19       85.51      9.60 o 
   2   5  10      170.07      182.08      7.70 o 
   3   5  10        8.99       11.59      3.58 o 
   4   5  10      347.93      374.70     22.94 o 
   6   5  10       79.60       84.59     77.85 o 
  -5   6  10       35.78       28.02     10.38 o 
  -4   6  10       56.90       39.74     11.90 o 
  -3   6  10       14.36       17.84      5.80 o 
  -2   6  10      482.55      502.28     14.92 o 
  -1   6  10       39.79       53.51      9.64 o 
   0   6  10        0.00        4.14      2.58 o 
   1   6  10       43.57       59.93      8.33 o 
   2   6  10      499.05      530.78     12.58 o 
   3   6  10       14.35       17.79      4.00 o 
   4   6  10       57.25       38.78     16.86 o 
   5   6  10       37.22       32.94     28.74 o 
  -5   7  10       22.48       28.10      9.56 o 
  -4   7  10       23.41        9.13      3.69 o 
  -3   7  10      455.73      478.99     24.36 o 
  -2   7  10      132.21      125.88     10.16 o 
  -1   7  10       24.34       28.48      5.39 o 
   0   7  10      389.58      398.33     14.83 o 
   1   7  10       25.23       31.65      5.46 o 
   2   7  10      127.95      115.30     11.38 o 
   3   7  10      452.78      476.99     12.05 o 
   4   7  10       24.02       18.51     12.51 o 
   5   7  10       22.48       11.25     11.48 o 
  -5   8  10      303.71      334.07     18.55 o 
  -4   8  10      122.71       87.47     27.16 o 
  -3   8  10       50.23       57.71     10.62 o 
  -2   8  10       13.84       13.79      5.44 o 
  -1   8  10      385.75      369.93     19.18 o 
   0   8  10       28.16       28.35      5.89 o 
   1   8  10      386.22      386.12     17.26 o 
   2   8  10       13.11       14.28      3.52 o 
   3   8  10       52.01       47.23      9.07 o 
   4   8  10      124.14      110.10     33.52 o 
   5   8  10      298.06      336.24     43.75 o 
  -4   9  10       22.74       26.51     13.35 o 
  -3   9  10      104.58      101.53     25.04 o 
  -2   9  10      106.12      102.12     21.10 o 
  -1   9  10      608.22      628.82     13.65 o 
   0   9  10      560.73      576.57     16.49 o 
   1   9  10      610.42      644.58     23.75 o 
   2   9  10      104.99      105.15     13.08 o 
   3   9  10      106.62       83.83     15.60 o 
   4   9  10       23.33       22.96     11.23 o 
  -4  10  10        1.62        6.90      5.81 o 
  -3  10  10        6.04        8.19      4.73 o 
  -2  10  10      610.24      675.04     36.71 o 
  -1  10  10      227.83      237.91     16.05 o 
   0  10  10       79.72       66.77     15.96 o 
   1  10  10      228.51      237.06     18.75 o 
   2  10  10      607.81      651.60     26.82 o 
   3  10  10        5.97        8.03      3.10 o 
   4  10  10        1.71        6.44     13.08 o 
  -3  11  10      533.87      603.18     44.66 o 
  -2  11  10      232.41      202.86     22.20 o 
  -1  11  10       64.27       63.95     12.89 o 
   0  11  10      213.04      209.67     18.75 o 
   1  11  10       63.46       46.64     11.09 o 
   2  11  10      230.70      245.09     31.68 o 
   3  11  10      532.76      435.89     71.41 o 
  -2  12  10      324.59      339.13     28.21 o 
  -1  12  10        9.61       11.59      4.64 o 
   0  12  10       16.70        9.94      4.72 o 
   1  12  10        9.37       11.02      4.61 o 
   2  12  10      324.11      308.09     27.47 o 
   1   0  11     1864.61     1901.05     33.20 o 
   2   0  11        5.12       10.02      3.36 o 
   3   0  11      557.66      580.18     26.00 o 
   4   0  11       65.56       94.12     17.47 o 
   5   0  11       21.57       16.15      4.96 o 
   6   0  11       14.52        4.71      6.49 o 
  -6   1  11        7.25        3.84      3.36 o 
  -5   1  11       25.01       15.49      6.34 o 
  -4   1  11      252.15      247.32     15.84 o 
  -3   1  11      250.23      271.04     24.86 o 
  -2   1  11       64.57       63.87      7.55 o 
  -1   1  11      561.75      558.83     16.66 o 
   0   1  11      371.41      393.75      9.16 o 
   1   1  11      575.91      601.10     19.18 o 
   2   1  11       65.05       68.41     10.05 o 
   3   1  11      257.34      250.17     18.47 o 
   4   1  11      248.66      238.24     70.42 o 
   5   1  11       25.26       24.49      9.75 o 
   6   1  11        5.82        5.99      6.19 o 
  -6   2  11      284.17      291.88     32.10 o 
  -5   2  11        7.59       18.44      8.26 o 
  -4   2  11      274.23      319.06     15.72 o 
  -3   2  11      180.78      205.29     21.54 o 
  -2   2  11     1076.74     1056.56     25.07 o 
  -1   2  11      105.68      111.31     13.92 o 
   0   2  11        3.29        8.26      2.08 o 
   1   2  11      105.03      119.63     15.53 o 
   2   2  11     1078.17     1062.15     25.66 o 
   3   2  11      188.13      156.71     20.95 o 
   4   2  11      265.61      244.84     85.26 o 
   5   2  11        7.28        4.26      5.61 o 
   6   2  11      281.78      316.23     34.72 o 
  -6   3  11      184.23      152.06     44.49 o 
  -5   3  11       26.92       19.40      9.20 o 
  -4   3  11      577.35      589.54     16.04 o 
  -3   3  11      145.37      177.49     18.68 o 
  -2   3  11      167.32      178.40     17.96 o 
  -1   3  11      750.00      749.18     20.77 o 
   0   3  11       71.16       55.11      5.84 o 
   1   3  11      737.68      640.01     41.83 o 
   2   3  11      167.66       88.37     25.09 o 
   3   3  11      148.52      150.50     15.68 o 
   4   3  11      581.40      584.13     26.85 o 
   5   3  11       26.38       21.73     13.91 o 
   6   3  11      185.55      199.59     36.38 o 
  -6   4  11       62.56       31.06     13.79 o 
  -5   4  11       22.39       15.75      7.60 o 
  -4   4  11       28.67       44.94      8.64 o 
  -3   4  11        9.37       11.31      3.51 o 
  -2   4  11      385.09      402.33     13.42 o 
  -1   4  11     1088.62     1116.93     26.21 o 
   0   4  11       58.43       50.52      6.13 o 
   1   4  11     1069.01     1146.22     26.38 o 
   2   4  11      385.52      392.08     12.76 o 
   3   4  11       10.58       10.58      4.92 o 
   4   4  11       27.75       32.52     13.34 o 
   5   4  11       21.80       22.76     15.29 o 
   6   4  11       64.17       51.64     56.13 o 
  -5   5  11      233.96      236.67     33.07 o 
  -4   5  11      482.64      469.07     36.02 o 
  -3   5  11      167.35      187.35     15.73 o 
  -2   5  11       87.10      103.52     15.91 o 
  -1   5  11      242.66      260.26     17.48 o 
   0   5  11      116.34      130.61     11.15 o 
   1   5  11      237.37      255.93     10.94 o 
   2   5  11       87.18       94.39      7.18 o 
   3   5  11      170.96      203.95     26.19 o 
   4   5  11      481.05      339.33    114.48 o 
   5   5  11      230.40      268.84     33.79 o 
  -5   6  11       12.87       13.03      5.17 o 
  -4   6  11      129.21      107.97     24.95 o 
  -3   6  11       51.29       43.52     10.22 o 
  -2   6  11      245.54      232.61     13.99 o 
  -1   6  11       70.65       98.35     17.13 o 
   0   6  11        2.08        9.39      3.00 o 
   1   6  11       68.28       76.93     12.90 o 
   2   6  11      233.11      230.89     10.37 o 
   3   6  11       49.75       58.33     15.17 o 
   4   6  11      128.03       98.07     39.92 o 
   5   6  11       12.35       11.28     16.62 o 
  -5   7  11       28.48       20.50      8.14 o 
  -4   7  11      145.13      108.61     34.50 o 
  -3   7  11      172.50      168.60     21.81 o 
  -2   7  11      108.01      102.51     17.02 o 
  -1   7  11      401.30      395.84     16.43 o 
   0   7  11      360.72      324.89     14.12 o 
   1   7  11      408.90      405.83     15.48 o 
   2   7  11      104.55       96.36     18.22 o 
   3   7  11      170.60      176.67     37.30 o 
   4   7  11      144.60      113.32     54.98 o 
   5   7  11       28.85       15.65     20.38 o 
  -4   8  11       34.40       28.65      8.09 o 
  -3   8  11      126.52      121.07     27.89 o 
  -2   8  11       96.03       92.07     18.32 o 
  -1   8  11      416.72      453.83     14.91 o 
   0   8  11      110.24      129.34     11.50 o 
   1   8  11      419.31      439.89     16.59 o 
   2   8  11       99.74       90.40     10.60 o 
   3   8  11      124.01       95.69     26.70 o 
   4   8  11       34.99       28.34     12.48 o 
  -4   9  11      518.55      585.07     24.35 o 
  -3   9  11      150.52      155.06     25.05 o 
  -2   9  11      110.36      122.49     22.20 o 
  -1   9  11       98.43      100.48     17.48 o 
   0   9  11        0.07        2.76      4.53 o 
   1   9  11       96.22       83.06     17.18 o 
   2   9  11      112.50       88.66     17.28 o 
   3   9  11      145.19      101.52     30.54 o 
   4   9  11      518.43      515.21    125.87 o 
  -3  10  11      250.83      256.72     29.23 o 
  -2  10  11      330.60      333.62     20.61 o 
  -1  10  11       81.35       68.26     18.04 o 
   0  10  11       27.53       29.96      7.49 o 
   1  10  11       83.84       66.11     12.67 o 
   2  10  11      329.51      345.54     14.13 o 
   3  10  11      252.93      249.52     43.98 o 
  -2  11  11       90.56       71.63     19.32 o 
  -1  11  11      373.43      382.33     21.32 o 
   0  11  11        4.44        6.66      3.70 o 
   1  11  11      372.84      363.13     23.84 o 
   2  11  11       94.24       57.88     14.85 o 
  -1  12  11      306.07      327.95     24.28 o 
   0  12  11      120.59       80.60     23.92 o 
   1  12  11      306.78      328.79     28.32 o 
   0   0  12        0.08        1.31      1.99 o 
   1   0  12      551.96      562.25     22.47 o 
   2   0  12        4.98        9.00      3.20 o 
   3   0  12        6.35        6.05      2.63 o 
   4   0  12       43.65       61.87     11.91 o 
   5   0  12      341.08      414.13     26.16 o 
   6   0  12        3.17       -1.41      6.18 o 
  -6   1  12       61.57       33.97     16.00 o 
  -5   1  12       38.90       27.06     12.49 o 
  -4   1  12       62.69       54.87     12.65 o 
  -3   1  12      228.63      258.22     30.42 o 
  -2   1  12      443.56      424.57     25.02 o 
  -1   1  12      306.18      300.93     20.01 o 
   0   1  12      340.67      323.74     11.11 o 
   1   1  12      306.97      350.28     32.74 o 
   2   1  12      452.35      422.73     20.99 o 
   3   1  12      218.29      200.81     18.28 o 
   4   1  12       62.69       73.13     15.84 o 
   5   1  12       40.41       40.58     15.88 o 
   6   1  12       62.45       47.59     23.97 o 
  -6   2  12        6.77        7.71      4.85 o 
  -5   2  12       43.17       32.68     12.19 o 
  -4   2  12       20.24       22.85      4.97 o 
  -3   2  12       36.31       45.45      8.99 o 
  -2   2  12      865.63      899.72     25.26 o 
  -1   2  12       88.28       99.29     12.31 o 
   0   2  12       19.71       15.57      2.56 o 
   1   2  12       86.02       89.23     10.96 o 
   2   2  12      852.75      887.67     26.49 o 
   3   2  12       35.20       43.61      9.72 o 
   4   2  12       20.14       16.34     11.58 o 
   5   2  12       44.34       55.29     18.14 o 
   6   2  12        7.13        5.74     10.13 o 
  -5   3  12      221.57      261.05     33.94 o 
  -4   3  12        4.43        7.74      3.64 o 
  -3   3  12      427.45      446.20     19.56 o 
  -2   3  12      683.72      720.46     19.26 o 
  -1   3  12       12.26       12.88      3.11 o 
   0   3  12     2302.33     2252.32    100.39 o 
   1   3  12       12.75        9.71      2.65 o 
   2   3  12      686.57      749.25     26.92 o 
   3   3  12      416.45      432.76     23.49 o 
   4   3  12        5.03        9.69     11.22 o 
   5   3  12      221.67      156.64    123.27 o 
  -5   4  12      572.31      694.62     41.97 o 
  -4   4  12        6.12       13.32      4.60 o 
  -3   4  12      317.69      306.60     15.98 o 
  -2   4  12      265.72      261.20     17.67 o 
  -1   4  12      159.02      159.18     18.60 o 
   0   4  12       10.12        9.13      3.36 o 
   1   4  12      158.28      147.19     12.22 o 
   2   4  12      264.46      262.77     34.33 o 
   3   4  12      313.74      276.94     26.97 o 
   4   4  12        5.60       -4.08     13.86 o 
   5   4  12      573.15      653.61     48.03 o 
  -5   5  12      145.66      116.49     33.86 o 
  -4   5  12       45.27       54.01     12.97 o 
  -3   5  12      337.65      336.12     13.31 o 
  -2   5  12       24.17       24.83      6.43 o 
  -1   5  12      221.39      203.94     19.90 o 
   0   5  12      867.16      913.15     25.46 o 
   1   5  12      222.23      216.62     10.90 o 
   2   5  12       22.71       31.78      9.53 o 
   3   5  12      346.81      360.31     18.32 o 
   4   5  12       43.64       56.15     29.02 o 
   5   5  12      146.69      129.93     91.75 o 
  -5   6  12      118.28      102.69     26.21 o 
  -4   6  12       36.06       18.81      8.05 o 
  -3   6  12      124.81       97.37     20.35 o 
  -2   6  12      755.02      780.66     22.11 o 
  -1   6  12      272.33      273.00     16.05 o 
   0   6  12      165.73      180.26     17.61 o 
   1   6  12      278.18      260.25     15.46 o 
   2   6  12      767.77      805.35     29.86 o 
   3   6  12      127.44      106.37     23.55 o 
   4   6  12       36.84       43.69     34.93 o 
   5   6  12      118.34       63.27     66.93 o 
  -4   7  12       11.19        5.07      3.80 o 
  -3   7  12      246.33      240.56     15.44 o 
  -2   7  12      188.78      176.35     21.67 o 
  -1   7  12       19.65       21.22      4.28 o 
   0   7  12        3.33        5.77      2.51 o 
   1   7  12       19.91       10.78      3.49 o 
   2   7  12      190.25      191.87     32.70 o 
   3   7  12      245.59      210.65     32.01 o 
   4   7  12       11.82        7.70      7.97 o 
  -4   8  12       29.50       21.34      7.13 o 
  -3   8  12      103.31       80.86     19.04 o 
  -2   8  12       75.72       73.67     14.36 o 
  -1   8  12       96.89       79.55     16.62 o 
   0   8  12      640.04      666.14     14.97 o 
   1   8  12       95.14       71.28     15.17 o 
   2   8  12       75.47       65.23     18.82 o 
   3   8  12      104.33       73.28     36.68 o 
   4   8  12       29.58       23.83      8.81 o 
  -3   9  12       18.90       16.99      6.25 o 
  -2   9  12       35.68       27.62      7.20 o 
  -1   9  12       35.25       32.23      7.82 o 
   0   9  12      847.30      887.01     17.81 o 
   1   9  12       33.20       27.97      7.77 o 
   2   9  12       37.44       25.29     10.48 o 
   3   9  12       20.67       23.61     15.50 o 
  -3  10  12      173.67      134.28     40.72 o 
  -2  10  12      389.22      374.02     33.67 o 
  -1  10  12      261.04      268.29     24.41 o 
   0  10  12       47.72       38.20     10.38 o 
   1  10  12      258.70      192.53     16.39 o 
   2  10  12      389.02      372.17     28.88 o 
   3  10  12      172.31      117.81     52.98 o 
  -2  11  12       78.68       57.20     21.83 o 
  -1  11  12       60.43       39.94     11.67 o 
   0  11  12       22.15       16.66      5.71 o 
   1  11  12       59.60       32.95     12.30 o 
   2  11  12       74.64       59.91     28.57 o 
   1   0  13      380.13      390.23     37.18 o 
   2   0  13       58.06       78.18     16.64 o 
   3   0  13       78.63       64.21     11.46 o 
   4   0  13      325.00      378.83     30.66 o 
   5   0  13        0.58        3.35      4.55 o 
  -5   1  13       25.48       14.69      5.20 o 
  -4   1  13      448.63      492.82     20.31 o 
  -3   1  13      153.27      171.39     21.84 o 
  -2   1  13      125.80      135.23     17.13 o 
  -1   1  13      156.96      168.14     16.10 o 
   0   1  13       88.82       97.26     18.38 o 
   1   1  13      153.40      160.40     22.49 o 
   2   1  13      126.02      127.45     15.72 o 
   3   1  13      156.27      163.39     22.86 o 
   4   1  13      448.86      503.87     24.39 o 
   5   1  13       25.93       21.51      8.76 o 
  -5   2  13        9.78       12.98      6.74 o 
  -4   2  13      210.00      215.87     19.13 o 
  -3   2  13       55.09       65.73     10.24 o 
  -2   2  13      403.71      386.97     12.60 o 
  -1   2  13      284.26      301.16     17.82 o 
   0   2  13       38.93       36.52      6.14 o 
   1   2  13      284.48      317.94     34.20 o 
   2   2  13      421.86      399.62     34.26 o 
   3   2  13       54.34       57.84     10.97 o 
   4   2  13      211.18      192.20     63.56 o 
   5   2  13        9.31        9.65      5.30 o 
  -5   3  13       27.61       24.88     13.61 o 
  -4   3  13      448.86      485.65     21.48 o 
  -3   3  13       83.98      102.51     16.52 o 
  -2   3  13       33.15       24.05      5.57 o 
  -1   3  13      369.91      374.74     16.64 o 
   0   3  13      132.92      154.05     17.66 o 
   1   3  13      366.48      349.60     35.94 o 
   2   3  13       30.64       29.78      6.74 o 
   3   3  13       83.91       84.07     16.58 o 
   4   3  13      444.46      419.32    120.84 o 
   5   3  13       26.74       18.00     10.07 o 
  -5   4  13       48.06       29.15     15.11 o 
  -4   4  13      241.62      225.29     37.00 o 
  -3   4  13      391.42      397.60     13.21 o 
  -2   4  13      124.72      124.40     21.36 o 
  -1   4  13     1059.40     1126.22     29.03 o 
   0   4  13       58.65       49.50      6.34 o 
   1   4  13     1057.01     1107.62     39.82 o 
   2   4  13      126.53      122.62     21.45 o 
   3   4  13      384.91      358.44     28.93 o 
   4   4  13      236.65      240.56     69.70 o 
   5   4  13       48.77       20.61     30.26 o 
  -5   5  13       18.36        9.98      7.53 o 
  -4   5  13      500.93      526.42     37.82 o 
  -3   5  13       31.38       35.33      8.74 o 
  -2   5  13       48.13       42.68      7.28 o 
  -1   5  13      654.83      675.24     25.06 o 
   0   5  13        8.51        9.64      2.82 o 
   1   5  13      662.39      709.94     30.98 o 
   2   5  13       48.51       41.24     10.05 o 
   3   5  13       29.28       24.13      8.47 o 
   4   5  13      501.02      520.76     69.51 o 
   5   5  13       17.70       10.08     18.75 o 
  -4   6  13       55.78       58.82     14.15 o 
  -3   6  13      198.05      179.12     37.02 o 
  -2   6  13      138.13      132.44     19.54 o 
  -1   6  13      183.34      171.60     24.33 o 
   0   6  13       12.64       11.52      3.27 o 
   1   6  13      176.48      194.53     25.67 o 
   2   6  13      136.55      139.94     31.06 o 
   3   6  13      197.49      176.82     37.35 o 
   4   6  13       55.96       44.12     32.77 o 
  -4   7  13       60.65       35.06     15.11 o 
  -3   7  13       38.06       27.49     10.45 o 
  -2   7  13      118.56      110.45     16.32 o 
  -1   7  13      134.73      141.05     20.77 o 
   0   7  13        6.02        8.81      3.06 o 
   1   7  13      130.86      140.03     21.87 o 
   2   7  13      120.51      117.40     29.61 o 
   3   7  13       40.96       33.04     15.80 o 
   4   7  13       64.70       82.61     55.08 o 
  -4   8  13      106.46       56.60     60.02 o 
  -3   8  13       44.53       50.35     10.80 o 
  -2   8  13        2.32        9.92      6.02 o 
  -1   8  13      471.91      494.10     18.12 o 
   0   8  13      359.68      371.10     18.90 o 
   1   8  13      476.01      467.11     20.91 o 
   2   8  13        2.23        8.73      7.56 o 
   3   8  13       45.31       33.25     16.88 o 
  -3   9  13       73.82       42.58     14.68 o 
  -2   9  13      130.64      106.59     30.71 o 
  -1   9  13       86.84       77.25     15.78 o 
   0   9  13       34.43       29.17      6.88 o 
   1   9  13       87.31       76.15     29.63 o 
   2   9  13      130.46      105.21     35.54 o 
   3   9  13       75.70       65.51     32.09 o 
  -2  10  13      264.40      248.41     19.55 o 
  -1  10  13       66.34       47.50     14.52 o 
   0  10  13       94.53       66.38     16.38 o 
   1  10  13       66.61       47.31     14.51 o 
   2  10  13      260.32      173.65     40.87 o 
   0  11  13       85.28       55.16     18.99 o 
   0   0  14     1999.56     2063.27     41.00 o 
   1   0  14      151.15      124.12     25.60 o 
   2   0  14      195.97      214.70     25.84 o 
   3   0  14       18.19        9.87      3.47 o 
   4   0  14       11.70       10.21      4.57 o 
   5   0  14       84.16       58.37     47.94 o 
  -5   1  14      127.72       89.05     31.82 o 
  -4   1  14       35.15       38.45      9.70 o 
  -3   1  14      288.52      311.37     15.76 o 
  -2   1  14      154.38      171.10     22.46 o 
  -1   1  14       42.50       43.57      9.14 o 
   0   1  14      270.57      287.22     35.26 o 
   1   1  14       42.47       40.13      7.47 o 
   2   1  14      151.88      157.57     23.07 o 
   3   1  14      287.34      245.42     32.32 o 
   4   1  14       37.06       46.67     16.16 o 
   5   1  14      126.95       72.58     32.31 o 
  -5   2  14        3.08       11.60      7.55 o 
  -4   2  14        6.82        9.65      3.30 o 
  -3   2  14      267.56      268.81     37.50 o 
  -2   2  14      619.49      633.20     16.02 o 
  -1   2  14      250.49      245.54     19.11 o 
   0   2  14        0.06        7.10      3.39 o 
   1   2  14      251.91      264.25     31.87 o 
   2   2  14      625.55      665.03     28.52 o 
   3   2  14      260.84      240.43     25.13 o 
   4   2  14        7.05       16.26      9.67 o 
   5   2  14        3.23        6.03      4.45 o 
  -5   3  14       32.09       34.97     10.59 o 
  -4   3  14       82.54       67.73     15.11 o 
  -3   3  14       64.67       67.75     13.05 o 
  -2   3  14      200.49      185.92     19.44 o 
  -1   3  14      233.57      236.02     26.56 o 
   0   3  14      147.23      154.12     19.67 o 
   1   3  14      234.51      240.45     30.96 o 
   2   3  14      196.92      183.02     30.77 o 
   3   3  14       61.44       61.79     12.30 o 
   4   3  14       84.81       65.18     25.78 o 
   5   3  14       30.58       22.86     13.17 o 
  -5   4  14      356.55      430.94     48.63 o 
  -4   4  14       35.61       39.36     11.31 o 
  -3   4  14       71.93       60.85     13.51 o 
  -2   4  14       49.35       47.09      9.12 o 
  -1   4  14      424.42      411.62     20.95 o 
   0   4  14      381.16      400.47     28.03 o 
   1   4  14      424.37      465.10     18.82 o 
   2   4  14       48.89       46.36      9.68 o 
   3   4  14       71.28       55.57     14.41 o 
   4   4  14       35.30       45.49     27.97 o 
  -4   5  14       34.32       38.17     11.68 o 
  -3   5  14       92.06       85.67     21.05 o 
  -2   5  14       41.42       34.84      5.93 o 
  -1   5  14       53.99       43.01     11.87 o 
   0   5  14      781.88      863.45     43.54 o 
   1   5  14       56.69       60.56     11.65 o 
   2   5  14       44.17       40.13      9.41 o 
   3   5  14       88.81       74.81     22.29 o 
   4   5  14       32.00       18.33     19.95 o 
  -4   6  14       17.42       20.46      6.39 o 
  -3   6  14      116.21       83.84     25.19 o 
  -2   6  14      245.46      239.53     47.22 o 
  -1   6  14      306.01      275.90     32.65 o 
   0   6  14        0.80        2.32      4.80 o 
   1   6  14      297.58      288.27     26.61 o 
   2   6  14      241.69      240.14     26.32 o 
   3   6  14      117.23       83.95     36.21 o 
   4   6  14       17.82       22.09     22.62 o 
  -3   7  14      147.63      106.20     30.37 o 
  -2   7  14      190.42      226.24     26.11 o 
  -1   7  14       10.92       12.41      4.18 o 
   0   7  14      166.77      157.64     27.09 o 
   1   7  14       11.07       13.67      5.18 o 
   2   7  14      183.83      168.06     36.69 o 
   3   7  14      150.95      100.18     40.82 o 
  -3   8  14       21.07       18.16      6.85 o 
  -2   8  14       88.69       87.09     20.87 o 
  -1   8  14       22.13       23.61      5.71 o 
   0   8  14      364.82      376.33     27.87 o 
   1   8  14       23.14       21.55      6.12 o 
   2   8  14       93.07       81.44     26.56 o 
   3   8  14       18.88       18.65     15.32 o 
  -2   9  14       73.24       50.43     16.93 o 
  -1   9  14      114.17       93.29     16.55 o 
   0   9  14      176.83      127.27     41.88 o 
   1   9  14      111.18       95.51     30.86 o 
   2   9  14       75.37       46.74     21.18 o 
  -1  10  14       45.62       22.36      6.03 o 
   0  10  14       95.80       57.29     21.62 o 
   1  10  14       45.97       35.80     14.87 o 
   1   0  15       66.65       75.69     13.86 o 
   2   0  15        7.74       13.23      4.94 o 
   3   0  15       67.72       53.86     12.80 o 
   4   0  15      514.37      610.94     28.49 o 
  -4   1  15       77.64       53.51     13.21 o 
  -3   1  15       40.35       43.57     10.00 o 
  -2   1  15      190.21      189.58     27.78 o 
  -1   1  15      256.60      280.97     37.14 o 
   0   1  15      102.89      108.99     17.30 o 
   1   1  15      253.51      249.87     23.30 o 
   2   1  15      183.18      167.47     30.76 o 
   3   1  15       38.46       41.99      9.36 o 
   4   1  15       79.52       62.26     17.96 o 
  -4   2  15       93.57       82.37     24.06 o 
  -3   2  15      352.96      392.93     21.00 o 
  -2   2  15       67.94       62.64      9.71 o 
  -1   2  15      476.93      478.10     22.17 o 
   0   2  15        3.22        8.79      3.53 o 
   1   2  15      495.09      547.17     21.48 o 
   2   2  15       63.45       60.89     12.64 o 
   3   2  15      350.65      399.47     25.36 o 
   4   2  15       93.88       87.88     25.81 o 
  -4   3  15      102.04       78.26     20.43 o 
  -3   3  15       40.69       50.35     11.22 o 
  -2   3  15       78.65       66.67     14.83 o 
  -1   3  15      277.68      277.62     26.32 o 
   0   3  15        2.79        8.62      3.77 o 
   1   3  15      274.78      269.82     28.37 o 
   2   3  15       74.61       70.31     11.95 o 
   3   3  15       41.33       46.16     10.71 o 
   4   3  15      101.96       83.16     29.73 o 
  -4   4  15      271.81      282.24     27.34 o 
  -3   4  15       54.50       41.90     10.22 o 
  -2   4  15       95.62       94.75     21.37 o 
  -1   4  15      710.15      782.08     28.66 o 
   0   4  15       92.89       83.89     17.41 o 
   1   4  15      710.41      742.19     36.34 o 
   2   4  15       94.78       92.09     21.99 o 
   3   4  15       56.50       49.61     13.60 o 
   4   4  15      274.34      335.35     86.50 o 
  -4   5  15      506.83      547.19     32.05 o 
  -3   5  15        8.82        6.70      3.65 o 
  -2   5  15      164.61      156.44     18.35 o 
  -1   5  15      148.05      132.05     28.56 o 
   0   5  15       39.24       38.29     10.28 o 
   1   5  15      153.51      138.11     28.84 o 
   2   5  15      169.82      133.33     25.67 o 
   3   5  15        8.69       14.26      6.10 o 
   4   5  15      509.79      519.63     61.44 o 
  -3   6  15      198.07      158.82     38.49 o 
  -2   6  15      265.94      202.44     31.49 o 
  -1   6  15      243.01      233.92     42.23 o 
   0   6  15      134.48      131.59     24.99 o 
   1   6  15      240.20      239.78     30.08 o 
   2   6  15      267.91      252.22     34.19 o 
   3   6  15      201.44      179.33     46.88 o 
  -3   7  15       25.93       30.19      8.72 o 
  -2   7  15      164.95      111.56     38.05 o 
  -1   7  15      183.11      136.20     31.79 o 
   0   7  15       35.13       26.61      9.76 o 
   1   7  15      180.84      172.16     22.51 o 
   2   7  15      167.65      119.78     28.57 o 
   3   7  15       24.96       26.42     15.02 o 
  -2   8  15        1.82        4.20      3.28 o 
  -1   8  15       63.79       54.08     15.61 o 
   0   8  15       69.51       57.21     14.64 o 
   1   8  15       63.82       60.12     17.21 o 
   2   8  15        1.60        6.29      4.73 o 
  -1   9  15      272.00      292.65     39.91 o 
   0   9  15       35.00       26.84     11.76 o 
   1   9  15      273.11      288.78     26.14 o 
   0   0  16      484.13      470.68     47.59 o 
   1   0  16      197.44      189.28     32.43 o 
   2   0  16       44.07       48.66     16.03 o 
   3   0  16       26.06       21.50      8.26 o 
   4   0  16       78.35       73.41     22.70 o 
  -4   1  16       70.77       57.68     22.31 o 
  -3   1  16       23.03       25.54     11.26 o 
  -2   1  16       74.47       76.04     18.27 o 
  -1   1  16       20.84       18.64      6.40 o 
   0   1  16       18.33       31.62      7.37 o 
   1   1  16       20.69       28.11      8.38 o 
   2   1  16       76.57       75.44     18.07 o 
   3   1  16       22.94       14.57     11.28 o 
   4   1  16       70.55       50.96     23.17 o 
  -4   2  16        0.28        5.62      5.61 o 
  -3   2  16      184.75      206.21     13.43 o 
  -2   2  16      176.29      175.57     31.16 o 
  -1   2  16        5.19        9.60      4.90 o 
   0   2  16        4.02        9.86      4.61 o 
   1   2  16        5.24        8.67      3.58 o 
   2   2  16      177.87      147.47     26.10 o 
   3   2  16      183.68      160.25     31.68 o 
   4   2  16        0.27        7.70      4.54 o 
  -4   3  16        4.44        6.89      4.76 o 
  -3   3  16      408.58      408.84     22.43 o 
  -2   3  16       80.53       85.32     20.65 o 
  -1   3  16        9.05       10.14      5.76 o 
   0   3  16      118.98      115.21     22.76 o 
   1   3  16        9.32        7.12      4.41 o 
   2   3  16       79.09       85.64     21.60 o 
   3   3  16      415.17      429.86     56.31 o 
   4   3  16        4.19        1.27      7.41 o 
  -3   4  16       26.48       20.65      8.41 o 
  -2   4  16       71.90       65.42     17.17 o 
  -1   4  16       27.74       18.22      6.79 o 
   0   4  16     1751.46     1904.01     45.85 o 
   1   4  16       26.53       14.55      5.82 o 
   2   4  16       75.73       54.74     17.45 o 
   3   4  16       25.85       11.81      8.63 o 
  -3   5  16      125.20       90.35     19.71 o 
  -2   5  16      207.86      207.83     20.19 o 
  -1   5  16       22.26       22.59      9.94 o 
   0   5  16      108.94       88.52     20.76 o 
   1   5  16       23.59       17.98      7.01 o 
   2   5  16      204.26      168.15     30.89 o 
   3   5  16      124.03       99.83     31.82 o 
  -3   6  16      194.95      120.83     38.69 o 
  -2   6  16       71.84       47.27     18.59 o 
  -1   6  16      139.35      102.08     26.27 o 
   0   6  16      330.44      331.90     24.79 o 
   1   6  16      137.99       91.02     26.29 o 
   2   6  16       71.88       56.47     16.65 o 
   3   6  16      196.79      131.21     39.81 o 
  -2   7  16      133.21      114.63     34.78 o 
  -1   7  16       11.93        9.55      5.88 o 
   0   7  16       35.26       22.80      7.57 o 
   1   7  16       11.75       10.88      5.37 o 
   2   7  16      130.89       92.34     24.51 o 
  -1   8  16        4.48       11.28      6.87 o 
   0   8  16      401.10      388.83     21.69 o 
   1   8  16        4.91        8.72      3.44 o 
   1   0  17       14.91        7.93      6.78 o 
   2   0  17       11.91        9.49      4.14 o 
   3   0  17        2.85        4.87      3.75 o 
  -3   1  17       20.58       17.66      6.69 o 
  -2   1  17      219.18      210.49     36.64 o 
  -1   1  17      465.69      492.86     27.66 o 
   0   1  17       55.63       48.77     13.06 o 
   1   1  17      467.52      483.16     34.52 o 
   2   1  17      217.06      230.67     22.98 o 
   3   1  17       21.00       20.44      8.97 o 
  -3   2  17      237.71      258.51     32.00 o 
  -2   2  17       69.98       53.53     15.22 o 
  -1   2  17      192.16      167.18     40.71 o 
   0   2  17        9.26        6.42      4.23 o 
   1   2  17      189.20      166.77     36.60 o 
   2   2  17       68.46       47.36     10.56 o 
   3   2  17      237.97      263.19     27.38 o 
  -3   3  17        5.47        8.94      5.37 o 
  -2   3  17      135.86      119.42     28.92 o 
  -1   3  17      233.63      202.80     35.68 o 
   0   3  17       13.74        7.38      4.30 o 
   1   3  17      240.92      276.53     34.66 o 
   2   3  17      133.55      110.15     29.19 o 
   3   3  17        5.67        4.57      9.56 o 
  -3   4  17       33.44       23.40      9.88 o 
  -2   4  17      181.60      130.92     28.29 o 
  -1   4  17       26.92       20.99      8.55 o 
   0   4  17       53.00       31.18     10.58 o 
   1   4  17       29.13       16.87      5.95 o 
   2   4  17      181.10      148.22     38.31 o 
   3   4  17       35.07       23.01     13.59 o 
  -2   5  17       65.97       51.80     13.89 o 
  -1   5  17       67.83       54.07     17.18 o 
   0   5  17       62.96       61.66     15.35 o 
   1   5  17       68.37       53.82     17.45 o 
   2   5  17       66.63       49.12     16.37 o 
  -2   6  17       43.52       43.65     18.16 o 
  -1   6  17      178.03      134.71     34.13 o 
   0   6  17       67.92       32.50     13.21 o 
   1   6  17      175.81      131.47     35.94 o 
   2   6  17       45.91       32.57     10.95 o 
  -1   7  17      122.03       83.02     40.21 o 
   0   7  17        0.01        9.71      5.91 o 
   1   7  17      120.20      107.58     45.91 o 
   0   0  18      974.93     1048.98     35.53 o 
   1   0  18       16.47       12.45      5.59 o 
   2   0  18        2.76       10.61      6.37 o 
   3   0  18       10.82        8.13      4.83 o 
  -2   1  18      200.78      195.49     20.54 o 
  -1   1  18        2.06        5.89      4.87 o 
   0   1  18       14.82        8.69      4.45 o 
   1   1  18        2.42        6.15      5.43 o 
   2   1  18      205.56      169.66     47.12 o 
  -2   2  18       16.04       12.07      7.11 o 
  -1   2  18      123.01      108.55     28.73 o 
   0   2  18        7.96       16.82      6.02 o 
   1   2  18      118.74      100.96     30.74 o 
   2   2  18       16.04       17.93      6.10 o 
  -2   3  18      205.16      239.85     26.76 o 
  -1   3  18       54.02       43.22     13.57 o 
   0   3  18      131.66       81.35     25.02 o 
   1   3  18       53.51       38.33     11.58 o 
   2   3  18      215.69      243.65     21.70 o 
  -2   4  18       18.79       16.31      5.76 o 
  -1   4  18       31.12       27.60     10.90 o 
   0   4  18      695.39      767.09     25.61 o 
   1   4  18       32.93       22.60      9.01 o 
   2   4  18       19.27       18.52      6.43 o 
  -1   5  18       34.33       20.82      7.10 o 
   0   5  18       21.74       11.93      6.96 o 
   1   5  18       33.16       19.24     10.08 o 
   1   0  19       39.67       33.81     13.60 o 
  -1   1  19      176.34      136.90     20.55 o 
   0   1  19       15.14       18.55      8.08 o 
   1   1  19      173.22      142.88     52.18 o 
  -1   2  19      104.94       78.43     25.18 o 
   0   2  19       55.45       39.57     11.13 o 
   1   2  19      104.78       75.85     21.65 o 
   0   3  19       20.37       20.47     10.91 o 
                                                 
